# Supplementary material for: Insights into Chemical Structure-Based Modeling for New Sweetener Discovery
Source: Foods. 2023 Jun 30;12(13):2563. doi: 10.3390/foods12132563 (PMC10340280; doi:10.3390/foods12132563)
Supplement: Supplementary file 1 [file foods-12-02563-s001.zip]

Archive with 3 entries (3 files):
- foods-2444588 - for publish suppl words.pdf
- foods-2444588 - Table S1.xlsx
- foods-2444588 - Table S2.xlsx
