# Supplementary material for: Insights into Chemical Structure-Based Modeling for New Sweetener Discovery
Source: Foods. 2023 Jun 30;12(13):2563. doi: 10.3390/foods12132563 (PMC10340280; doi:10.3390/foods12132563)
Supplement: Supplementary file 1 [file foods-12-02563-s001.zip › foods-2444588 - Table S1.xlsx]

## Sheet: Table S1
Number	Name	SMILES	Class
1	Sucrose	OCC1OC(C(C1O)O)(CO)OC1OC(CO)C(C(C1O)O)O	Sweet
2	Sucralose / 4,1',6'-Trichloro-galactosucrose	ClCC1OC(C(C1O)O)(CCl)OC1OC(CO)C(C(C1O)O)Cl	Sweet
3	Alitame	CC(COCNC1C(C)(C)SC1(C)C)NCOCC(CC(=O)O)N	Sweet
4	Aspartame/Aspartyl-phenylalanine methylester	COC(=O)C(NC(=O)C(CC(=O)O)N)Cc1ccccc1	Sweet
5	Tagatose	OCC1(O)OCC(C(C1O)O)O	Sweet
6	Maltitol	OCC(C(C(C(CO)O)O)OC1OC(CO)C(C(C1O)O)O)O	Sweet
7	Isomaltulose/Palatinose	OCC1OC(OCC2OC(C(C2O)O)(O)CO)C(C(C1O)O)O	Sweet
8	Trehalose	OCC1OC(OC2OC(CO)C(C(C2O)O)O)C(C(C1O)O)O	Sweet
9	Acesulfame potassium	CC1=CC(=O)[N-]S(=O)(=O)O1.[K+]	Sweet
10	Sodium cyclamate	C1CCC(CC1)NS(=O)(=O)[O-].[Na+]	Sweet
11	Neohesperidine dihydrochalcone	OCC1OC(Oc2cc(O)c(c(c2)O)C(=O)CCc2ccc(c(c2)O)OC)C(C(C1O)O)OC1OC(C)C(C(C1O)O)O	Sweet
12	Neotame	COC(=O)C(Cc1ccccc1)NC(=O)C(CC(=O)O)NCCC(C)(C)C	Sweet
13	Sodium saccharin	C1=CC=C2C(=C1)C(=O)[N-]S2(=O)=O.[Na+]	Sweet
14	Isomalt (Palatinit) / Isomaltitol	OCC(C(C(C(COC1OC(CO)C(C(C1O)O)O)O)O)O)O	Sweet
15	Sorbitol	OCC(C(C(C(CO)O)O)O)O	Sweet
16	Erythritol	OCC(C(CO)O)O	Sweet
17	Xylitol	OCC(C(C(CO)O)O)O	Sweet
18	Stevioside	OCC1OC(OC23CCC4C(C2)(CC3=C)CCC2C4(C)CCCC2(C)C(=O)OC2OC(CO)C(C(C2O)O)O)C(C(C1O)O)OC1OC(CO)C(C(C1O)O)O	Sweet
19	Steviolbioside	OCC1OC(OC23CCC4C(C2)(CC3=C)CCC2C4(C)CCCC2(C)C(=O)O)C(C(C1O)O)OC1OC(CO)C(C(C1O)O)O	Sweet
20	Rebaudioside A	OCC1OC(OC23CCC4C(C2)(CC3=C)CCC2C4(C)CCCC2(C)C(=O)OC2OC(CO)C(C(C2O)O)O)C(C(C1O)OC1OC(CO)C(C(C1O)O)O)OC1OC(CO)C(C(C1O)O)O	Sweet
21	Rebaudioside B	OCC1OC(OC23CCC4C(C2)(CC3=C)CCC2C4(C)CCCC2(C)C(=O)O)C(C(C1O)OC1OC(CO)C(C(C1O)O)O)OC1OC(CO)C(C(C1O)O)O	Sweet
22	Rebaudioside C	OCC1OC(OC23CCC4C(C2)(CC3=C)CCC2C4(C)CCCC2(C)C(=O)OC2OC(CO)C(C(C2O)O)O)C(C(C1O)OC1OC(CO)C(C(C1O)O)O)OC1OC(C)C(C(C1O)O)O	Sweet
23	Rebaudioside D	OCC1OC(OC23CCC4C(C2)(CC3=C)CCC2C4(C)CCCC2(C)C(=O)OC2OC(CO)C(C(C2OC2OC(CO)C(C(C2O)O)O)O)O)C(C(C1O)OC1OC(CO)C(C(C1O)O)O)OC1OC(CO)C(C(C1O)O)O	Sweet
24	Rebaudioside E	OCC1OC(OC(=O)C2(C)CCCC3(C2CCC24C3CCC(C4)(C(=C)C2)OC2OC(CO)C(C(C2OC2OC(CO)C(C(C2O)O)O)O)O)C)C(C(C1O)O)OC1OC(CO)C(C(C1O)O)O	Sweet
25	Dulcoside A	OCC1OC(OC23CCC4C(C2)(CC3=C)CCC2C4(C)CCCC2(C)C(=O)OC2OC(CO)C(C(C2O)O)O)C(C(C1O)O)OC1OC(C)C(C(C1O)O)O	Sweet
26	Glycyrrhizin	OC1C(OC2OC(C(=O)O)C(C(C2O)O)O)C(OC(C1O)C(=O)O)OC1CCC2(C(C1(C)C)CCC1(C2C(=O)C=C2C1(C)CCC1(C2CC(C)(CC1)C(=O)O)C)C)C	Sweet
27	Hernandulcin	CC(=CCCC(C1CCC(=CC1=O)C)(O)C)C	Sweet
28	Fructose	OCC1OC(C(C1O)O)(O)CO	Sweet
29	Glucose	OCC1OC(O)C(C(C1O)O)O	Sweet
30	Xylose	OC1COC(C(C1O)O)O	Sweet
31	Maltose	OCC1OC(O)C(C(C1OC1OC(CO)C(C(C1O)O)O)O)O	Sweet
32	Lactulose	OCC1OC(C(C1OC1OC(CO)C(C(C1O)O)O)O)(O)CO	Sweet
33	Lactosucrose	OCC1OC(OC2(CO)OC(C(C2O)O)CO)C(C(C1OC1OC(CO)C(C(C1O)O)O)O)O	Sweet
34	Raffinose	OCC1OC(C(C1O)O)(CO)OC1OC(COC2OC(CO)C(C(C2O)O)O)C(C(C1O)O)O	Sweet
35	Rhamnose	OC1C(C)OC(C(C1O)O)O	Sweet
36	Naringin	OCC1OC(Oc2cc(O)c3c(c2)OC(CC3=O)c2ccc(cc2)O)C(C(C1O)O)OC1OC(C)C(C(C1O)O)O	Non-sweet
37	Gentiobiose	OCC1OC(OCC2OC(O)C(C(C2O)O)O)C(C(C1O)O)O	Non-sweet
38	Limonin	O=C1OCC23C(C1)OC(C2CC(=O)C1(C3CCC2(C31OC3C(=O)OC2c1cocc1)C)C)(C)C	Non-sweet
39	Oleuropein	OCC1OC(OC2OC=C(C(C2=CC)CC(=O)OCCc2ccc(c(c2)O)O)C(=O)OC)C(C(C1O)O)O	Non-sweet
40	Caffeine	Cn1cnc2c1c(=O)n(C)c(=O)n2C	Non-sweet
41	Poncirin	OCC1OC(Oc2cc3OC(CC(=O)c3c(c2)O)c2ccc(cc2)OC)C(C(C1O)O)OC1OC(C)C(C(C1O)O)O	Non-sweet
42	Neoeriocitrin	OCC1OC(Oc2cc(O)c3c(c2)OC(CC3=O)c2ccc(c(c2)O)O)C(C(C1O)O)OC1OC(C)C(C(C1O)O)O	Non-sweet
43	Quinine	C=CC1CN2CCC1CC2C(c1ccnc2c1cc(OC)cc2)O	Non-sweet
44	Divinyl glycol	C=COCCOC=C	Non-sweet
45	Theobromine	Cn1cnc2c1c(=O)[nH]c(=O)n2C	Non-sweet
46	Picrocrocin	OCC1OC(OC2CC(=C(C(C2)(C)C)C=O)C)C(C(C1O)O)O	Non-sweet
47	Glycerol	OCC(CO)O	Sweet
48	Saccharin derivative 1	Cc1ccc2c(c1)S(=O)(=O)NC2=O	Sweet
49	Saccharin derivative 2	Clc1ccc2c(c1)S(=O)(=O)NC2=O	Sweet
50	Saccharin derivative 3	BrCCN1C(=O)c2c(S1(=O)=O)cccc2	Non-sweet
51	3-nitro-o-toluidine	O=N(=O)c1cccc(c1C)N	Non-sweet
52	3-nitro-p-toluidine	Nc1ccc(c(c1)N(=O)=O)C	Non-sweet
53	2-amino-4-nitro-propoxybenzene	CCCOc1ccc(cc1N)N(=O)=O	Sweet
54	2-nitro-4-amino-propoxybenzene	CCCOc1ccc(cc1N(=O)=O)N	Non-sweet
55	2,4-dinitro-propoxybenzene	CCCOc1ccc(cc1N(=O)=O)N(=O)=O	Non-sweet
56	Dulcin (p-ethoxyphenylurea)	CCOc1ccc(cc1)NC(=O)N	Sweet
57	4-Ethoxyphenylthiourea	CCOc1ccc(cc1)NC(=S)N	Non-sweet
58	o-ethoxyphenylurea	CCOc1ccccc1NC(=O)N	Non-sweet
59	Dihydroquercetin 3-acetate 4'-(methylether) (3)	COc1ccc(cc1O)C1Oc2cc(O)cc(c2C(=O)C1OC(=O)C)O	Sweet
60	Flavan (4)	COc1ccc(cc1O)C1CCc2c(O1)cccc2	Sweet
61	Compound 5	COc1ccc(cc1O)C1OCc2c(C1)cccc2	Sweet
62	1,3-benzodioxane (6)	COc1ccc(cc1O)C1OCc2c(O1)cccc2	Sweet
63	1,4-benzodioxane (7)	COc1ccc(cc1O)C1COc2c(O1)cccc2	Sweet
64	Bibenzyl derivative (8)	COc1ccc(cc1O)CCc1ccccc1	Sweet
65	1,4-benzodioxin (9)	COc1ccc(cc1O)C1=COc2c(O1)cccc2	Non-sweet
66	Isoflavan or 3-(3-Hydroxy-4-methoxyphenyl)-3,4-dihydro-2H-1benzopyran (10)	COc1ccc(cc1O)C1COc2c(C1)cccc2	Sweet
67	2-(3-Hydroxy-4-methoxyphenyl)-4,5-dihydro-1,3-benzodioxepine (11)	COc1ccc(cc1O)C1OCCc2c(O1)cccc2	Non-sweet
68	3-(3Hydroxy-4-methoxyphenyl)-1,5-dihydro-2,4-benzodioxepine (12)	COc1ccc(cc1O)C1OCc2c(CO1)cccc2	Non-sweet
69	2-(3-hydroxy-4-methoxyphenyl)-1,3-benzodioxole (13)	COc1ccc(cc1O)C1Oc2c(O1)cccc2	Sweet
70	Compound 23	COc1ccc(cc1O)c1cc2cccc(c2c(=O)o1)O	Non-sweet
71	Compound 24	COc1ccc(cc1O)c1cc(=O)c2c(o1)cccc2O	Non-sweet
72	Compound 25	COc1ccc(cc1O)C1OC(=O)c2c1cccc2	Non-sweet
73	2-(3-Hydroxy-4-methoxyphenyl)-4-H-1,3-benzodithiine (10a)	COc1ccc(cc1O)C1SCc2c(S1)cccc2	Sweet
74	2-(3-Hydroxy-4-methoxyphenyl)-4H-1,3-benzoxathiine (10c)	COc1ccc(cc1O)C1SCc2c(O1)cccc2	Sweet
75	2-(3-Hydroxy-4-methoxyphenyl)-4H-1,3-benzodithiole (10d)	COc1ccc(cc1O)C1Sc2c(S1)cccc2	Sweet
76	2-(3-Hydroxy-4-methoxyphenyl)-1,3-benzoxathiole (10e)	COc1ccc(cc1O)C1Oc2c(S1)cccc2	Sweet
77	7,8-Dimethyl-3-(3-hydroxy-4-methoxyphenyl)-1,5-dihydro-2,4-benzodithiepine (10f)	COc1ccc(cc1O)C1SCc2c(CS1)cccc2	Non-sweet
78	2-(3-Hydroxy-4-methoxyphenyl)-2,3-dihydro-1,4-benzoxathiine (15a)	COc1ccc(cc1O)C1CSc2c(O1)cccc2	Sweet
79	2-(3-Hydroxy-4-methoxyphenyl)-2,3-dihydro-1,4-benzodithiine (15b)	COc1ccc(cc1O)C1CSc2c(S1)cccc2	Sweet
80	2-(3-Hydroxy-4-methylthiophenyl)-2,3-dihydro-1,4-benzoxathiine (15c)	CSc1ccc(cc1O)C1CSc2c(O1)cccc2	Non-sweet
81	2-(3-Hydroxy-4-methoxyphenyl)-2,3-dihydro-1,4-benzoxathiin-6-ol (15d)	COc1ccc(cc1O)C1CSc2c(O1)ccc(c2)O	Sweet
82	2-(3-Hydroxy-4-methylthiophenyl)-2,3-dihydro-1,4-benzoxathiin-6-ol (15e)	CSc1ccc(cc1O)C1CSc2c(O1)ccc(c2)O	Non-sweet
83	2-(3-Hydroxy-4-methoxyphenyl)-3,4-dihydro-2H-1-benzothiopyran (18)	COc1ccc(cc1O)C1CCc2c(S1)cccc2	Sweet
84	3-(3-Hydroxy-4-methoxyphenyl)-3,4-dihydro-2H-1-benzothiopyran (19)	COc1ccc(cc1O)C1CSc2c(C1)cccc2	Non-sweet
85	2-(3-Mercapto-4-methoxyphenyl)-4H-3,1-benzoxathiine (23)	COc1ccc(cc1S)C1OCc2c(S1)cccc2	Sweet
86	Sulfone	COc1ccc(cc1O)C1Oc2ccccc2S(=O)(=O)C1	Sweet
87	Haematoxylin	Oc1cc2CC3(C(c2cc1O)c1ccc(c(c1OC3)O)O)O	Sweet
88	9-Methoxy-7,11b-dihydrobenz[b]indeno[1,2-d]pyran-6a,10-diol (4)	COc1cc2CC3(C(c2cc1O)c1ccccc1OC3)O	Sweet
89	10-Methoxy-7,11b-dihydrobenz[b]indeno[1,2-d]pyran-6a,9-diol (5)	COc1cc2c(cc1O)CC1(C2c2ccccc2OC1)O	Non-sweet
90	3,9,10-Trimethoxy-7,11b-dihydrobenz[b]indeno[1,2-d]pyran-4,6a-diol (6)	COc1cc2CC3(C(c2cc1OC)c1ccc(c(c1OC3)O)OC)O	Non-sweet
91	4,9,10-Trimethoxy-7,11b-dihydrobenz[b]indeno[1,2-d]pyran-3,6a-diol (7)	COc1cc2c(cc1OC)CC1(C2c2ccc(c(c2OC1)OC)O)O	Non-sweet
92	Tetramethylhaematoxylin (8)	COc1cc2CC3(C(c2cc1OC)c1ccc(c(c1OC3)OC)OC)O	Non-sweet
93	Compound 8	COc1ccc2c(c1O)CCC1C2CCC2(C1CCC2)C	Sweet
94	Compound 17	COc1ccc(cc1)C1OCc2c(S1)cccc2	Non-sweet
95	Compound 18	Oc1cccc(c1)C1OCc2c(S1)cccc2	Sweet
96	Compound 19	CCNC(=O)Oc1cc(ccc1OC)C1OCc2c(S1)cccc2	Non-sweet
97	Compound 20	COc1ccc(cc1OC(=O)Nc1ccccc1)C1OCc2c(S1)cccc2	Sweet
98	Compound 21	COc1ccc(cc1OC(=O)Nc1ccc(cc1)N(=O)=O)C1OCc2c(S1)cccc2	Sweet
99	Compound 25	COc1ccc(c(c1O)NC(=O)c1ccc(cc1)N(=O)=O)C1OCc2c(S1)cccc2	Non-sweet
100	Compound 26	COc1ccc(c(c1O)C=Cc1ccc(cc1)N(=O)=O)C1OCc2c(S1)cccc2	Sweet
101	Compound 27	COc1ccc(c(c1O)C=CCc1ccc(cc1)N(=O)=O)C1OCc2c(S1)cccc2	Non-sweet
102	Compound 28	COc1cc(N(=O)=O)c(cc1O)C1OCc2c(S1)cccc2	Non-sweet
103	Compound 29	ON=C1Cc2ccccc2OC1c1ccc(c(c1)O)OC	Non-sweet
104	Compound 30	COc1ccc(cc1O)C1Oc2ccccc2OC1C	Non-sweet
105	2-(4-methoxybenzoyl) benzoic acid	COc1ccc(cc1)C(=O)c1ccccc1C(=O)O	Sweet
106	Compound 2	O=C(c1ccccc1C(=O)O)c1ccccc1	Non-sweet
107	Compound 3	Cc1ccc(cc1)C(=O)c1ccccc1C(=O)O	Sweet
108	Compound 4	CCOc1ccc(cc1)C(=O)c1ccccc1C(=O)O	Sweet
109	Compound 5	CCCOc1ccc(cc1)C(=O)c1ccccc1C(=O)O	Non-sweet
110	Compound 6	O=C(c1ccccc1C(=O)O)c1ccc(cc1)Oc1ccccc1	Non-sweet
111	Compound 7	Oc1ccc(cc1)C(=O)c1ccccc1C(=O)O	Sweet
112	Compound 8	CSc1ccc(cc1)C(=O)c1ccccc1C(=O)O	Non-sweet
113	Compound 9	O=C(c1ccccc1C(=O)O)c1ccc(cc1)N(C)C	Sweet
114	2-(4-Nitrobenzoyl)benzoic Acid (10)	O=C(c1ccccc1C(=O)O)c1ccc(cc1)N(=O)=O	Non-sweet
115	Compound 11	O=C(c1ccccc1C(=O)O)c1ccc(cc1)C(=O)O	Non-sweet
116	Compound 12	Clc1ccc(cc1)C(=O)c1ccccc1C(=O)O	Sweet
117	Compound 13	O=C(c1ccccc1C(=O)O)c1ccc(cc1)c1ccccc1	Non-sweet
118	2-(3,4-Dihydroxybenzoyl)benzoic Acid (14)	O=C(c1ccccc1C(=O)O)c1ccc(c(c1)O)O	Sweet
119	2-(3-Hydroxy-4-methoxybenzoyl)benzoic Acid (15)	COc1ccc(cc1O)C(=O)c1ccccc1C(=O)O	Sweet
120	2-(4-Hydroxy-3-methoxybenzoyl)benzoic Acid (16)	COc1cc(ccc1O)C(=O)c1ccccc1C(=O)O	Non-sweet
121	2-(3,4-Dimethoxybenzoyl)benzoic Acid (17)	COc1cc(ccc1OC)C(=O)c1ccccc1C(=O)O	Non-sweet
122	2-(2,4-Dimethoxybenzoyl)benzoic Acid (18)	COc1cc(OC)ccc1C(=O)c1ccccc1C(=O)O	Non-sweet
123	2-(4-Hydroxy-2-methoxybenzoyl)benzoic Acid (19)	COc1ccc(c(c1)O)C(=O)c1ccccc1C(=O)O	Non-sweet
124	Compound 20	COc1ccc(cc1)Cc1ccccc1C(=O)O	Non-sweet
125	Compound 21	COc1ccc(cc1)Oc1ccccc1C(=O)O	Non-sweet
126	Compound 22	COc1ccc(cc1)Sc1ccccc1C(=O)O	Non-sweet
127	2-(4-Methoxyphenylthio) benzoic Acid S-Oxide (23)	COc1ccc(cc1)S(=O)c1ccccc1C(=O)O	Sweet
128	Compound 24	COc1ccc(cc1)C(=O)c1ccccc1	Non-sweet
129	Compound 25	COc1ccc(cc1)C(=O)c1ccccc1C(=O)OC	Non-sweet
130	2-Hydroxymethylphenyl-4-methoxyphenylmethanol (26)	COc1ccc(cc1)C(c1ccccc1CO)O	Non-sweet
131	Phthalic Acid Mono(4-methoxyphenyl) Ester (27)	COc1ccc(cc1)OC(=O)c1ccccc1C(=O)O	Sweet
132	3-(4-Methoxyphenyl)benzo[2]furan-1-one (28)	COc1ccc(cc1)C1OC(=O)c2c1cccc2	Non-sweet
133	Compound 29	COc1ccc(cc1)C(=O)C(=CC(=O)O)C	Non-sweet
134	3-Methoxy-1,3,5-estratrien-4-ol (4)	COc1cc2CCC3C(c2cc1O)CCC1(C3CCC1)C	Sweet
135	Substituted pterocarpan (5)	COc1cc2OC3C(c2cc1O)COc1c3cccc1	Non-sweet
136	Spiro[(4-H-1,3-benzodithian)-2,1'-(5'-methoxy-6'hydroxy-[1H]-2',3'-dihydroindene)] (6)	COc1cc2CCC3(c2cc1O)SCc1c(S3)cccc1	Sweet
137	Spiro[(4-H-1,3-benzodithian)-2,1'-(5'-hydroxy-6'-methoxy-[1H]-2',3'-dihydroindene)] (7)	COc1cc2c(cc1O)CCC12SCc2c(S1)cccc2	Non-sweet
138	Spiro[(4-H-1,3-benzodithian)-2,1'-(4'-hydroxy-5'-methoxy-[1H]-2',3'-dihydroindene)] (8)	COc1ccc2c(c1O)CCC12SCc2c(S1)cccc2	Non-sweet
139	2-Phenoxymethyl-2H-7,8-dihydrobenzopyran (9)	COc1cc2CCOC(c2cc1O)COc1ccccc1	Non-sweet
140	2-Methyl-2-(3-hydroxy-4-methoxyphenyl)-1,4-dihydrobenzodioxane (12)	COc1ccc(cc1O)C1(C)COc2c(O1)cccc2	Non-sweet
141	Phyllodulcin	COc1ccc(cc1O)C1OC(=O)c2c(C1)cccc2O	Sweet
142	Compound 4	COc1ccc(cc1O)C1OCc2c(S1)cccc2	Sweet
143	Compound 6	COc1ccc(cc1O)C1COc2c(S1)cccc2	Sweet
144	Compound 9	COc1ccc(cc1O)C1SCC23C(O1)CC(C3(C)C)CC2	Sweet
145	3',4'-dihydroxyphenyl-3,1-benzoxathiane (18)	Oc1ccc(cc1O)C1OCc2c(S1)cccc2	Sweet
146	2-[3-(4-nitrophenoxycarboxy)phenyl]-3,1-benzoxathiane (25)	O=C(Oc1cc(ccc1O)C1OCc2c(S1)cccc2)Oc1ccc(cc1)N(=O)=O	Sweet
147	2-[3-(4-nitrophenylcarbonylmethoxy)-4-methoxyphenyl]-3,1-benzoxathiane (26)	O=C(c1ccc(cc1)N(=O)=O)COc1cccc(c1)C1OCc2c(S1)cccc2	Sweet
148	2-[3-(4-nitrophenylcarbamoyloxy-4-methoxy)phenyl]-3,1-benzodioxane (27)	COc1ccc(cc1OC(=O)Nc1ccc(cc1)N(=O)=O)C1OCc2c(O1)cccc2	Sweet
149	Compound 32	COc1ccc(cc1O)CCC(=O)c1c(O)cc(cc1O)O	Sweet
150	3-(3-Hydroxy-4-methoxyphenyl)-1-(3-carboxyphenyl)propan-1-one (33)	COc1ccc(cc1O)CCC(=O)c1cccc(c1)C(=O)O	Sweet
151	Compound 34	COc1ccc(cc1O)C1Cc2cc(O)cc(c2C(=O)C1OC(=O)C)O	Sweet
152	2-(3-hydroxy-4-methoxyphenoxymethyl)benzoic acid (40)	COc1ccc(cc1O)OCc1ccccc1C(=O)O	Sweet
153	Compound 42	COc1ccc(cc1)C(=O)C=CC(=O)O	Sweet
154	Dihydroquercetin 4'-(methyl ether)	COc1ccc(cc1O)C1Oc2cc(O)cc(c2C(=O)C1O)O	Sweet
155	Dihydroquercetin	Oc1cc2OC(c3ccc(c(c3)O)O)C(C(=O)c2c(c1)O)O	Non-sweet
156	Compound II or Hydrangenol	Oc1ccc(cc1)C1OC(=O)c2c(C1)cccc2O	Non-sweet
157	Compound III	COc1cc(ccc1OC)C1OC(=O)c2c(C1)cccc2O	Non-sweet
158	Compound IV	COc1cc(ccc1OC)C1OC(=O)c2c(C1)cccc2OC	Non-sweet
159	Compound V	COc1ccc(cc1OC(=O)C)C1OC(=O)c2c(C1)cccc2OC(=O)C	Sweet
160	Compound VI	Oc1cc(ccc1O)C1OC(=O)c2c(C1)cccc2O	Non-sweet
161	Compound VII	COc1ccc(cc1O)C1OC(=O)c2c(C1)cccc2	Sweet
162	Compound VIII	COc1cc(ccc1O)C1OC(=O)c2c(C1)cccc2	Non-sweet
163	Compound IX	Oc1cccc(c1)C1OC(=O)c2c(C1)cccc2	Non-sweet
164	Compound X	COc1ccc(cc1)C1OC(=O)c2c(C1)cccc2	Non-sweet
165	Compound XI	O=C1OC(Cc2c1cccc2)c1ccc(c(c1)O)O	Non-sweet
166	Compound XII	COc1ccc(cc1O)Cc1ccccc1	Non-sweet
167	Compound XIV	COc1ccc(cc1O)CCCc1ccccc1	Sweet
168	Compound XV	COc1ccc(cc1O)CCCCc1ccccc1	Non-sweet
169	Compound XVI	COc1ccc(cc1O)C=Cc1ccccc1	Non-sweet
170	Compound XVII	COc1ccc(cc1O)CC(c1ccccc1)C(=O)O	Non-sweet
171	Compound XVIII	COc1ccc(cc1O)CC(c1ccccc1)C	Non-sweet
172	Compound XIX	OCC(c1ccccc1)Cc1ccc(c(c1)O)OC	Non-sweet
173	Compound XX	CCOC(=O)C(c1ccccc1)Cc1ccc(c(c1)O)OC	Non-sweet
174	Compound XXI	COc1ccc(cc1O)CNc1ccccc1	Sweet
175	Compound XXII	COc1ccc(cc1O)COc1ccccc1	Sweet
176	Compound XXIII	COc1ccc(cc1O)CSc1ccccc1	Sweet
177	Compound XXIV	COc1ccc(cc1O)NCc1ccccc1	Sweet
178	Compound XXV	COc1ccc(cc1O)C(=O)Cc1ccccc1	Non-sweet
179	Compound XXVI	COc1ccc(cc1O)C(=O)Nc1ccccc1	Non-sweet
180	Compound XXVII	COc1ccc(cc1O)C(=O)Oc1ccccc1	Sweet
181	Compound XXVIII	COc1ccc(cc1O)C(=O)Sc1ccccc1	Non-sweet
182	Compound XXIX	COc1ccc(cc1O)COC(=O)c1ccccc1	Non-sweet
183	Compound XXX	COc1ccc(cc1O)COC(=O)c1ccccc1O	Sweet
184	Compound XXXI	COc1ccc(cc1O)CC(=O)c1ccccc1O	Sweet
185	Guaiacol	COc1ccccc1O	Non-sweet
186	Compound XXXII	COc1ccc(cc1O)CCC1CCCCC1	Sweet
187	Compound XXXIII	CCCNCc1ccc(c(c1)O)OC	Non-sweet
188	Compound XXXIV	COc1ccc(cc1O)CNCC(C)C	Non-sweet
189	Compound XXXV	COc1ccc(cc1O)CNCC(C)(C)C	Non-sweet
190	Compound XXXVII	COc1ccc(cc1O)CC1OC(=O)c2c1cccc2	Non-sweet
191	Compound XXXVIII	COc1ccc(cc1O)CCc1cccc2c1cccc2	Non-sweet
192	Compound XXXIX	COc1ccc(cc1O)CCc1ccc2c(c1)cccc2	Non-sweet
193	Compound XL	COc1ccc(cc1O)CCc1ccccc1C	Sweet
194	Compound XLI	COc1ccc(cc1O)CCc1ccccc1O	Sweet
195	Compound XLII	COc1ccc(cc1O)CCc1ccccc1OC	Sweet
196	Compound XLIII	COc1ccc(cc1O)CCc1ccccc1CO	Sweet
197	Compound XLIV	COC(=O)c1ccccc1CCc1ccc(c(c1)O)OC	Non-sweet
198	Compound XLV	COc1ccc(cc1O)CCc1ccccc1C(C)C	Non-sweet
199	Compound XLVI	COc1ccc(cc1O)CCc1ccccc1C(=O)O	Non-sweet
200	Compound XLVII	COc1ccc(cc1O)CCc1cccc(c1)C	Sweet
201	Compound XLVIII	COc1ccc(cc1O)CCc1cccc(c1)O	Non-sweet
202	Compound XLIX	COc1cccc(c1)CCc1ccc(c(c1)O)OC	Sweet
203	Compound L	COc1ccc(cc1O)CCc1cccc(c1)CO	Non-sweet
204	Compound LI	COC(=O)c1cccc(c1)CCc1ccc(c(c1)O)OC	Non-sweet
205	Compound LII	COc1ccc(cc1O)CCc1cccc(c1)C(=O)O	Non-sweet
206	Compound LIII	COc1ccc(cc1O)CCc1ccc(cc1)C	Non-sweet
207	Compound LIV	COc1ccc(cc1O)CCc1ccc(cc1)O	Sweet
208	Compound LV	COc1ccc(cc1)CCc1ccc(c(c1)O)OC	Non-sweet
209	Compound LVI	OCc1ccc(cc1)CCc1ccc(c(c1)O)OC	Non-sweet
210	Compound LVII	COC(=O)c1ccc(cc1)CCc1ccc(c(c1)O)OC	Non-sweet
211	Compound LVIII	COc1ccc(cc1O)CCc1ccc(cc1)C(=O)O	Non-sweet
212	Compound LIX	COc1ccc(cc1O)CCc1ccc(cc1)F	Sweet
213	Compound LX	COc1ccc(cc1O)CCc1ccc(cc1)Cl	Non-sweet
214	Compound LXI	COc1ccc(cc1O)CCc1ccc(cc1)Br	Non-sweet
215	Compound LXII	COc1ccc(cc1O)CCc1ccc(c(c1)O)OC	Non-sweet
216	Compound LXIII	COc1ccc(cc1O)CCc1ccc(c(c1)OC)O	Non-sweet
217	Compound LXIV	COc1ccc(cc1O)CCc1ccc(c(c1)OC)OC	Non-sweet
218	Compound LXV	COc1ccc(cc1O)CCc1ccc2c(c1)OCO2	Sweet
219	Compound LXVI	CCOc1ccc(cc1O)CCc1ccccc1	Sweet
220	Compound LXVII	CCCCCOc1ccc(cc1O)CCc1ccccc1	Non-sweet
221	Compound LXVIII	COc1cc(CCc2ccccc2)ccc1O	Non-sweet
222	Compound LXIX	COc1ccc(cc1N)CCc1ccccc1	Non-sweet
223	Compound LXX	COc1ccc(cc1OCC(=O)O)CCc1ccccc1	Non-sweet
224	Compound LXXI	NC(=O)Nc1ccc(cc1)CCc1ccccc1	Non-sweet
225	Compound LXXII	COC1CCC(CC1O)CCC1CCCCC1	Non-sweet
226	Compound LXXIII	COCC(CC(CCc1ccccc1)C)O	Non-sweet
227	Compound LXXIV	COCC(CCCCc1ccccc1)O	Non-sweet
228	Compound LXXV	COCC(CCCc1ccccc1)O	Non-sweet
229	Compound LXXVI	COCCCC(CCc1ccccc1)CCC	Non-sweet
230	Compound LXXVII	COc1ccc(cc1O)c1cc2ccccc2c(=O)o1	Non-sweet
231	Compound LXXVIII	COc1ccc(cc1O)C1OC(=O)c2c(O1)cccc2	Sweet
232	Compound LXXIX	COc1ccc(cc1O)C1OC(=O)c2c(S1)cccc2	Sweet
233	Compound LXXX	COc1ccc(cc1O)C1NC(=O)c2c(C1)cccc2O	Sweet
234	Compound LXXXI	COc1ccc(cc1O)C1NC(=O)c2c(C1)cccc2	Non-sweet
235	Compound LXXXII	COc1ccc(cc1O)C1NC(=O)c2c(N1)cccc2	Non-sweet
236	Compound LXXXIII	COc1ccc(cc1O)C1NC(=O)c2c(O1)cccc2	Non-sweet
237	Compound LXXXIV	COc1ccc(cc1O)C1NC(=O)c2c(S1)cccc2	Non-sweet
238	Compound LXXXV	COc1ccc(cc1O)C1OCc2c(C1)cccc2O	Sweet
239	Compound LXXXVIII	COc1ccc(cc1O)C1CC(=O)c2c(O1)cccc2	Non-sweet
240	Compound LXXXIX	COc1ccc(cc1O)C1CC(=O)c2c(O1)cccc2O	Sweet
241	Compound XC	CCOc1ccc(cc1O)C1CC(=O)c2c(O1)cccc2O	Sweet
242	Compound XCI	CCCOc1ccc(cc1O)C1CC(=O)c2c(O1)cccc2O	Sweet
243	Compound XCII	COc1cc(ccc1O)C1CC(=O)c2c(O1)cccc2O	Non-sweet
244	Compound XCIII	Oc1ccc(cc1)C1CC(=O)c2c(O1)cccc2O	Non-sweet
245	Compound XCV	COc1ccc(cc1O)CCC(=O)c1ccccc1O	Sweet
246	Compound XCVI	CCOc1ccc(cc1O)CCC(=O)c1ccccc1O	Sweet
247	Compound XCVII	CCCOc1ccc(cc1O)CCC(=O)c1ccccc1O	Non-sweet
248	Compound XCVIII	COc1ccc(cc1O)CCC(=O)c1c(O)cccc1O	Non-sweet
249	Compound CX	CCOc1ccc(cc1O)CCC(=O)c1c(O)cccc1O	Non-sweet
250	Compound C	CCCOc1ccc(cc1O)CCC(=O)c1c(O)cccc1O	Non-sweet
251	Compound CI	COc1cc(CCC(=O)c2c(O)cccc2O)ccc1O	Non-sweet
252	Compound CII	Oc1ccc(cc1)CCC(=O)c1c(O)cccc1O	Non-sweet
253	Nitrobenzene	O=N(=O)c1ccccc1	Sweet
254	m-Nitrobenzene	O=N(=O)c1cccc(c1)N(=O)=O	Non-sweet
255	Phenylthiourea	NC(=S)Nc1ccccc1	Non-sweet
256	Dimethyl urea	CN(C(=O)N)C	Sweet
257	Urea	NC(=O)N	Non-sweet
258	Resorcinol	Oc1cccc(c1)O	Sweet
259	Phloroglucinol	Oc1cc(O)cc(c1)O	Sweet
260	Glycol	OCCO	Sweet
261	1,4-Anhydro-ribitol	OCC1OCC(C1O)O	Sweet
262	1,4-Anhydro-mannitol	OCC(C1OCC(C1O)O)(O)C	Sweet
263	1,5-Anhydro-mannitol	OCC1OCC(C(C1O)O)O	Sweet
264	Viboquercitol	OC1CC(O)C(C(C1O)O)O	Sweet
265	Allo-inositol	OC1C(O)C(O)C(C(C1O)O)O	Sweet
266	Dihydroxyacetone	OCC(=O)CO	Sweet
267	Monohydroxyacetone	CC(=O)CO	Sweet
268	Methyl dihydroxyacetone	COCC(=O)CO	Sweet
269	Stachyose	OCC1OC(C(C1O)O)(CO)OC1OC(COC2OC(COC3OC(CO)C(C(C3O)O)O)C(C(C2O)O)O)C(C(C1O)O)O	Sweet
270	4-O-Methyl sucrose	COC1C(CO)OC(C(C1O)O)OC1(CO)OC(C(C1O)O)CO	Sweet
271	6-O-Methyl sucrose	COCC1OC(C(C1O)O)(CO)OC1OC(CO)C(C(C1O)O)O	Sweet
272	6,6'-di-O-Methyl sucrose	COCC1OC(C(C1O)O)(CO)OC1OC(COC)C(C(C1O)O)O	Sweet
273	4,6'-di-O-Methyl sucrose	COCC1OC(C(C1O)O)(CO)OC1OC(CO)C(C(C1O)O)OC	Sweet
274	4,6-di-O-Methyl sucrose	COCC1OC(OC2(CO)OC(C(C2O)O)CO)C(C(C1OC)O)O	Sweet
275	1',6'-di-O-Methyl sucrose	COCC1OC(C(C1O)O)(COC)OC1OC(CO)C(C(C1O)O)O	Sweet
276	Methyl 2-deoxy-α-D-gluco-pyranoside	COC1CC(O)C(C(O1)CO)O	Sweet
277	Methyl 3-deoxy-α-D-gluco-pyranoside	COC1OC(CO)C(CC1O)O	Sweet
278	Methyl 4-deoxy-α-D-gluco-pyranoside	COC1OC(CO)CC(C1O)O	Sweet
279	Methyl 6-deoxy-α-D-gluco-pyranoside	COC1OC(C)C(C(C1O)O)O	Sweet
280	Methyl-α-D-2,6-dideoxy-gluco-pyranoside	COC1CC(O)C(C(O1)C)O	Non-sweet
281	Methyl-α-D-3,6-dideoxy-gluco-pyranoside	COC1OC(C)C(CC1O)O	Non-sweet
282	Methyl-α-D-4,6-dideoxy-gluco-pyranoside	COC1OC(C)CC(C1O)O	Non-sweet
283	6-Chloro-6-deoxy-D-galactose	COC1OC(CCl)C(C(C1O)O)O	Non-sweet
284	6-Chloro-6-deoxy-D-fructofuranose	ClCC1OC(C(C1O)O)(O)CO	Sweet
285	1,6-dichloro-1,6-deoxy-D-fructofuranose	ClCC1OC(C(C1O)O)(O)CCl	Sweet
286	Methyl glucopyranoside	COC1OC(CO)C(C(C1O)O)O	Sweet
287	6'-Chloro-sucrose	ClCC1OC(C(C1O)O)(CO)OC1OC(CO)C(C(C1O)O)O	Sweet
288	1'-Chloro-sucrose	OCC1OC(C(C1O)O)(CCl)OC1OC(CO)C(C(C1O)O)O	Sweet
289	1',6'-Dichloro-sucrose	ClCC1OC(C(C1O)O)(CCl)OC1OC(CO)C(C(C1O)O)O	Sweet
290	1,6-Di-S-1,6-dithio-D-fructofuranose	CSCC1OC(C(C1O)O)(O)CSC	Sweet
291	Alanine	CC(C(=O)O)N	Sweet
292	Asparagine	NC(=O)CC(C(=O)O)N	Sweet
293	Glutamine	OC(=O)CCC(C(=O)N)N	Sweet
294	Glycine	NCC(=O)O	Sweet
295	Histidine	NC(C(=O)O)Cc1c[nH]cn1	Sweet
296	Methionine	CSCCC(C(=O)O)N	Sweet
297	Serine	OCC(C(=O)O)N	Sweet
298	Threonine	CC(C(C(=O)O)N)O	Sweet
299	L-Aspartyl-aminomalonic acid diester 1	COC(=O)C(C(=O)OC1CCCC1)NC(=O)C(CC(=O)O)N	Sweet
300	L-Aspartyl-aminomalonic acid diester 2	COC(=O)C(C(=O)OC1CCCCC1)NC(=O)C(CC(=O)O)N	Sweet
301	L-Aspartyl-aminomalonic acid diester 3	COC(=O)C(C(=O)OC1C2(C)CCC(C1(C)C)C2)NC(=O)C(CC(=O)O)N	Sweet
302	N-(L-aspartyl)-1,1-diaminoalkane 1	CC(NC(=O)C(C)(C)C)NC(=O)C(CC(=O)O)N	Sweet
303	N-(L-aspartyl)-1,1-diaminoalkane 2	CC(NC(=O)C(C1CC1)C1CC1)NC(=O)C(CC(=O)O)N	Sweet
304	N-(L-aspartyl)-1,1-diaminoalkane 3	CC(NC(=O)C1CCCC1)NC(=O)C(CC(=O)O)N	Sweet
305	N-(L-aspartyl)-1,1-diaminoalkane 4	CC(NC(=O)C1C(C)(C)CCC1(C)C)NC(=O)C(CC(=O)O)N	Sweet
306	N-(L-aspartyl)-1,1-diaminoalkane 5	CC(NC(=O)c1ccccc1)NC(=O)C(CC(=O)O)N	Sweet
307	N-(L-aspartyl)-1,1-diaminoalkane 6	CC(NC(=O)C1CCCCC1)NC(=O)C(CC(=O)O)N	Sweet
308	N-(L-aspartyl)-1,1-diaminoalkane 7	CC(NC(=O)C1C(C)CCCC1C)NC(=O)C(CC(=O)O)N	Sweet
309	N-(L-aspartyl)-1,1-diaminoalkane 8	CC(NC(=O)C1CC2CC1CC2)NC(=O)C(CC(=O)O)N	Sweet
310	N-(L-aspartyl)-1,1-diaminoalkane 9	CC(NC(=O)C12CC3CC(C2)CC(C1)C3)NC(=O)C(CC(=O)O)N	Sweet
311	Super aspartame	COC(=O)C(NC(=O)C(NC(=O)Nc1ccc(cc1)C#N)CC(=O)O)Cc1ccccc1	Sweet
312	Sucrononic acid	N#Cc1ccc(cc1)N=C(NC1CCCCCCCC1)NCC(=O)O	Sweet
313	Cyanoarylurea aspartame	COC(=O)C(Cc1ccccc1)CC(=O)CNC(=O)Nc1ccc(cc1)C#N	Sweet
314	Aspartic acid fenchyl ester	COC(=O)C(C(=O)OC1C2(C)CCC(C1(C)C)C2)NC(=O)C(C(=O)O)N	Sweet
315	Glycine analog of cyanosuosan	N#Cc1ccc(cc1)NC(=O)NCC(=O)O	Sweet
316	Glycine analog of suosan	O=C(Nc1ccc(cc1)N(=O)=O)NCC(=O)O	Sweet
317	(R)-3-amino-3-phenylpropionic acid analog of N-(4-cyanophenyl)-N' carboxyethyl urea	O=C(Nc1ccc(cc1)N(=O)=O)NC(c1ccccc1)CC(=O)O	Non-sweet
318	Nitroaniline (2-amino-4-nitrobenzene)	Nc1cccc(c1)N(=O)=O	Sweet
319	Methoxy-nitroaniline	COc1ccc(cc1N)N(=O)=O	Sweet
320	Ethoxy-nitroaniline	CCOc1ccc(cc1N)N(=O)=O	Sweet
321	Butoxy-nitroaniline	CCCCOc1ccc(cc1N)N(=O)=O	Sweet
322	Fluoro-nitroaniline	O=N(=O)c1ccc(c(c1)N)F	Sweet
323	Chloro-nitroaniline	O=N(=O)c1ccc(c(c1)N)Cl	Sweet
324	Bromo-nitroaniline	O=N(=O)c1ccc(c(c1)N)Br	Sweet
325	Iodo-nitroaniline	O=N(=O)c1ccc(c(c1)N)I	Sweet
326	Methyl-nitroaniline	O=N(=O)c1ccc(c(c1)N)C	Sweet
327	Allyl oxy-nitroaniline	C=COc1ccc(cc1N)N(=O)=O	Sweet
328	iso Propoxy-nitroaniline	CC(Oc1ccc(cc1N)N(=O)=O)C	Sweet
329	Hydroxy-nitroaniline	O=N(=O)c1ccc(c(c1)N)O	Sweet
330	Saccharine derivative 1	O=C1NS(=O)(=O)c2c1cccc2N(=O)=O	Non-sweet
331	Saccharine derivative 2	O=C1NS(=O)(=O)c2c1ccc(c2)N(=O)=O	Non-sweet
332	Saccharine derivative 3	O=C1NS(=O)(=O)c2c1cc(cc2)N(=O)=O	Non-sweet
333	Saccharine derivative 4	O=C1NS(=O)(=O)c2c1c(ccc2)N(=O)=O	Non-sweet
334	Saccharine derivative 5	O=C1NS(=O)(=O)c2c1cccc2N	Sweet
335	Saccharine derivative 7	O=C1c2ccccc2S(=O)(=O)N1C	Non-sweet
336	Saccharine derivative 8	CCN1C(=O)c2c(S1(=O)=O)cccc2	Non-sweet
337	Saccharine derivative 9	O=N(=O)c1ccc2c(c1)S(=O)(=O)N(C2=O)C	Non-sweet
338	Saccharine derivative 10	CCN1C(=O)c2c(S1(=O)=O)c(ccc2)N(=O)=O	Non-sweet
339	Saccharine derivative 11	CCN1C(=O)c2c(S1(=O)=O)cc(cc2)N(=O)=O	Non-sweet
340	Saccharine derivative 12	CCN1C(=O)c2c(S1(=O)=O)ccc(c2)N(=O)=O	Non-sweet
341	Saccharine derivative 13	Fc1ccc2c(c1)S(=O)(=O)NC2=O	Sweet
342	Saccharine derivative 14	Ic1ccc2c(c1)S(=O)(=O)NC2=O	Non-sweet
343	Saccharine derivative 15	Nc1ccc2c(c1)S(=O)(=O)NC2=O	Sweet
344	Saccharine derivative 16	Oc1ccc2c(c1)S(=O)(=O)NC2=O	Sweet
345	Saccharine derivative 17	COc1ccc2c(c1)S(=O)(=O)NC2=O	Non-sweet
346	Saccharine derivative 18	CCOc1ccc2c(c1)S(=O)(=O)NC2=O	Non-sweet
347	Saccharine derivative 20	Clc1ccc2c(c1)C(=O)NS2(=O)=O	Non-sweet
348	Saccharine derivative 21	Nc1ccc2c(c1)C(=O)NS2(=O)=O	Non-sweet
349	Saccharine derivative 22	COc1ccc2c(c1)C(=O)NS2(=O)=O	Non-sweet
350	Saccharine derivative 23	O=C1NS(=O)(=O)c2c1c(Cl)ccc2	Sweet
351	Saccharine derivative 25	O=C1NS(=O)(=O)c2c1c(N)ccc2	Sweet
352	Saccharine derivative 27	COc1cccc2c1S(=O)(=O)NC2=O	Non-sweet
353	Thiophenesaccharine	O=C1NS(=O)(=O)c2c1csc2	Sweet
354	DL-4-(2-Chloro-2-propyl)-1-carboxaldehyde	ON=CC1=CCC(CC1)C(Cl)(C)C	Non-sweet
355	Furfuraldehyde oxime	ON=Cc1ccco1	Sweet
356	syn-hydroxymethyl Furfuraldehyde oxime	ON=Cc1ccc(o1)CO	Non-sweet
357	5-Benzyl-2-Furfuraldehyde oxime	ON=Cc1ccc(o1)Cc1ccccc1	Sweet
358	1-Cycloheptene-1-carboxaldehyde oxime	ON=CC1=CCCCCC1	Non-sweet
359	anti-Cyclohexane carboxaldehyde	ON=CC1CCCCC1	Non-sweet
360	Dihydroquercetin 3-acetate	CC(=O)OC1C(Oc2c(C1=O)c(O)cc(c2)O)c1ccc(c(c1)O)O	Sweet
361	Hesperitin	COc1ccc(cc1O)C1CC(=O)c2c(O1)cc(cc2O)O	Sweet
362	Neoastilbin	Oc1cc(O)c2c(c1)OC(C(C2=O)OC1OC(C)C(C(C1O)O)O)c1ccc(c(c1)O)O	Sweet
363	ortho-Tolylurea	NC(=O)Nc1ccccc1C	Non-sweet
364	meta-Tolylurea	NC(=O)Nc1cccc(c1)C	Non-sweet
365	para-Tolylurea	NC(=O)Nc1ccc(cc1)C	Sweet
366	4-Propoxyphenyl urea	CCCOc1ccc(cc1)NC(=O)N	Sweet
367	Suosan derivative 1 (suosan)	O=C(Nc1ccc(cc1)N(=O)=O)NCCC(=O)O	Sweet
368	Suosan derivative 2	CCCNC(=O)Nc1ccc(cc1)N(=O)=O	Non-sweet
369	Suosan derivative 3	NC(=O)Nc1ccc(cc1)N(=O)=O	Non-sweet
370	Suosan derivative 4	COC(=O)CCNC(=O)Nc1ccc(cc1)N(=O)=O	Non-sweet
371	Suosan derivative 6	O=C(Nc1ccc(cc1)N(=O)=O)NCCCC(=O)O	Non-sweet
372	Suosan derivative 7	O=C(Nc1ccc(cc1)N(=O)=O)NCCC(=O)OS(=O)(=O)O	Non-sweet
373	Suosan derivative 8	O=C(Nc1ccc(cc1)N(=O)=O)NC=CC(=O)O	Non-sweet
374	Suosan derivative 9	OC(=O)CCOC(=O)Nc1ccc(cc1)N(=O)=O	Non-sweet
375	Suosan derivative 10	OC(=O)CCCNC(=O)c1ccc(cc1)N(=O)=O	Non-sweet
376	Suosan derivative 11	OC(=O)CCNC(=S)Nc1ccc(cc1)N(=O)=O	Sweet
377	Suosan derivative 12	O=C(Cc1ccc(cc1)N(=O)=O)NCCC(=O)O	Non-sweet
378	Suosan derivative 13	OC(=O)CCNC(=O)Oc1ccc(cc1)N(=O)=O	Sweet
379	Suosan derivative 14	O=C(NNc1ccc(cc1)N(=O)=O)CCC(=O)O	Non-sweet
380	Suosan derivative 15	OC(=O)CCNNC(=O)c1ccc(cc1)N(=O)=O	Non-sweet
381	Suosan derivative 16	N#Cc1ccc(cc1)NC(=O)NCCC(=O)O	Sweet
382	Suosan derivative 17	O=C(Nc1ccccc1)NCCC(=O)O	Non-sweet
383	Suosan derivative 18	OC(=O)CCNC(=O)N	Non-sweet
384	Pyrrolidine	C1CCCN1	Non-sweet
385	Pyrrole	c1ccc[nH]1	Non-sweet
386	Imidazole	c1ncc[nH]1	Non-sweet
387	Pyrazole	c1ccn[nH]1	Non-sweet
388	Piperidine	C1CCCNC1	Non-sweet
389	Piperazine	N1CCNCC1	Non-sweet
390	Purine	c1ccc2c(c1)[nH]cn2	Non-sweet
391	Pyridazine	c1ccnnc1	Non-sweet
392	Pyrazine	n1ccncc1	Non-sweet
393	Pyridine	c1cccnc1	Non-sweet
394	Pyrimidine	c1ccncn1	Non-sweet
395	Strichnine	O=C1CC2OCC=C3C4C2C2N1c1ccccc1C12CCN(C1C4)C3	Non-sweet
396	Brucine	COc1cc2c(cc1OC)N1C3C42CCN2C4CC4C3C(CC1=O)OCC=C4C2	Non-sweet
397	Piperine	O=C(N1CCCCC1)C=CC=CC1CCC2C(C1)OCO2	Non-sweet
398	Solanine	OCC1OC(OC2CCC3(C(=CCC4C3CCC3(C4CC4C3C(C)C3N4CCC(C3)C)C)C2)C)C(C(C1O)OC1OC(CO)C(C(C1O)O)O)OC1OC(C)C(C(C1O)O)O	Non-sweet
399	Diterpene derivative 1	O=CC1C(C)(C)CCC2C1(COC(=O)C)C1C(O)CC3CC1(C(=O)O2)C(=O)C3=C	Non-sweet
400	Diterpene derivative 2	O=CC1C(C)(C)CCC2C1(COC(=O)C)C1C(O)CC3CC1(C(=O)O2)C(=O)C3C	Non-sweet
401	Diterpene derivative 3	CC(=O)OCC12C(CCC(C2C(=O)O)(C)C)OC(=O)C23C1C(O)CC(C2)C(C3=O)C	Non-sweet
402	Diterpene derivative 4	COC(=O)C1C(C)(C)CCC2C1(COC(=O)C)C1C(O)CC3CC1(C(=O)O2)C(=O)C3C	Non-sweet
403	Denatonium chloride	CC[N](Cc1ccc(cc1)Cl)(CC(=O)Nc1c(C)cccc1C)CC	Non-sweet
404	Denatonium chloride derivative 1	ClC[N](CC(=O)Nc1c(C)cccc1C)(C)C	Non-sweet
405	Denatonium chloride derivative 2	BrCC[N](CC(=O)Nc1c(C)cccc1C)(C)C	Non-sweet
406	Denatonium chloride derivative 3	ICCCC[N](CC(=O)Nc1c(C)cccc1C)(C)C	Non-sweet
407	Denatonium chloride derivative 4	ClCCCCC[N](CC(=O)Nc1c(C)cccc1C)(C)C	Non-sweet
408	Denatonium chloride derivative 5	ClCCCCCC[N](CC(=O)Nc1c(C)cccc1C)(C)C	Non-sweet
409	Denatonium chloride derivative 6	ClCCCCCCCC[N](CC(=O)Nc1c(C)cccc1C)(C)C	Non-sweet
410	Denatonium chloride derivative 7	ClCCCCCCCCCC[N](CC(=O)Nc1c(C)cccc1C)(C)C	Non-sweet
411	Denatonium chloride derivative 8	O=C(C[N](Cc1ccc(cc1)Cl)(C)C)Nc1c(C)cccc1C	Non-sweet
412	Denatonium chloride derivative 9	O=C(C[N](CCc1ccc(cc1)Cl)(C)C)Nc1c(C)cccc1C	Non-sweet
413	Denatonium chloride derivative 10	O=C(C[N](CCCc1ccc(cc1)Cl)(C)C)Nc1c(C)cccc1C	Non-sweet
414	Denatonium chloride derivative 11	CC[N](Cc1ccc(cc1)Cl)(CC(=O)Nc1c(C)cccc1C)C	Non-sweet
415	Denatonium chloride derivative 12	CCCC[N](Cc1ccc(cc1)Cl)(CC(=O)Nc1c(C)cccc1C)C	Non-sweet
416	Denatonium chloride derivative 13	Clc1ccc(cc1)C[N](Cc1ccccc1)(CC(=O)Nc1c(C)cccc1C)C	Non-sweet
417	Methyl-β-D-Fructopyranose	COC1(CO)OCC(C(C1O)O)O	Sweet
418	5-deoxy-D-threo-Hexulose	OCC1(O)OCCC(C1O)O	Sweet
419	Oxathiazinon dioxide derivative 1	O=C1C=C(C)OS(=O)(=O)N1	Sweet
420	Oxathiazinon dioxide derivative 2	CCC1=CC(=O)NS(=O)(=O)O1	Sweet
421	Oxathiazinon dioxide derivative 3	CC1=C(C)OS(=O)(=O)NC1=O	Sweet
422	Oxathiazinon dioxide derivative 4	CCC1=C(C)OS(=O)(=O)NC1=O	Sweet
423	Oxathiazinon dioxide derivative 5	CCC1=C(C)C(=O)NS(=O)(=O)O1	Sweet
424	Oxathiazinon dioxide derivative 6	O=C1NS(=O)(=O)OC=C1C	Sweet
425	3-amino-4-chlorobenzoic acid	OC(=O)c1ccc(c(c1)N)Cl	Non-sweet
426	2-aminobenzoic acid	OC(=O)c1ccccc1N	Sweet
427	2-nitroaniline	O=N(=O)c1ccccc1N	Non-sweet
428	N-Carbamoyl derivative 1	OC(=O)CCNC(=O)Nc1ccc(cc1)C(=O)O	Non-sweet
429	N-Carbamoyl derivative 2	N#CCCNC(=O)Nc1ccc(cc1)N(=O)=O	Non-sweet
430	Germacrolide	CC1CCCC2(C1C1OC(=O)C(C1CC2)C)C	Non-sweet
431	3-anilino-2-styryl-3H-naphthol[l, 2-d]imidazole-5-sulfonate (SSN)	CC(=C(c1nc2c(n1Nc1ccccc1)cc(c1c2cccc1)S(=O)(=O)O)C)c1ccccc1	Sweet
432	3-anilino-2-phenyl-3H-naphtho-[I, 2-d]imidazol-5-sulfonate (TSN)	OS(=O)(=O)c1cc2n(Nc3ccccc3)c(nc2c2c1cccc2)c1ccccc1	Non-sweet
433	Perillartine	ON=CC1=CCC(CC1)C(=C)C	Sweet
434	1',4',6'-3Cl-sucrose	ClCC1OC(C(C1Cl)O)(CCl)OC1OC(CO)C(C(C1O)O)O	Sweet
435	1',4'-2Cl-sucrose	OCC1OC(C(C1Cl)O)(CCl)OC1OC(CO)C(C(C1O)O)O	Sweet
436	4'-Br-4,1',6'-3Cl-sucrose	ClCC1OC(C(C1Br)O)(CCl)OC1OC(CO)C(C(C1O)O)Cl	Sweet
437	4'-F-4,1',6'-3Cl-sucrose	ClCC1OC(C(C1F)O)(CCl)OC1OC(CO)C(C(C1O)O)Cl	Sweet
438	4,1',4',6'-4Br-sucrose	BrCC1OC(C(C1Br)O)(CBr)OC1OC(CO)C(C(C1O)O)Br	Sweet
439	4,1',4',6'-4Cl-sucrose	ClCC1OC(C(C1Cl)O)(CCl)OC1OC(CO)C(C(C1O)O)Cl	Sweet
440	4,1',4'-3Cl-sucrose	OCC1OC(C(C1Cl)O)(CCl)OC1OC(CO)C(C(C1O)O)Cl	Sweet
441	4,1',6'-3Br-sucrose	BrCC1OC(C(C1O)O)(CBr)OC1OC(CO)C(C(C1O)O)Br	Sweet
442	4,1',6'-3F-sucrose	FCC1OC(C(C1O)O)(CF)OC1OC(CO)C(C(C1O)O)F	Sweet
443	4,1',6'-3I-sucrose	ICC1OC(C(C1O)O)(CI)OC1OC(CO)C(C(C1O)O)I	Sweet
444	4,1'-2Cl-sucrose	OCC1OC(C(C1O)O)(CCl)OC1OC(CO)C(C(C1O)O)Cl	Sweet
445	4,4',6'-3Cl-sucrose	ClCC1OC(C(C1Cl)O)(CO)OC1OC(CO)C(C(C1O)O)Cl	Sweet
446	4,6,1',6'-4Cl-sucrose	ClCC1OC(C(C1O)O)(CCl)OC1OC(CCl)C(C(C1O)O)Cl	Sweet
447	4-Cl-sucrose	OCC1OC(C(C1O)O)(CO)OC1OC(CO)C(C(C1O)O)Cl	Sweet
448	4-F-1',4',6'-3Br-sucrose	BrCC1OC(C(C1Br)O)(CBr)OC1OC(CO)C(C(C1O)O)F	Sweet
449	4-F-1',4',6'-3Cl-sucrose	ClCC1OC(C(C1Cl)O)(CCl)OC1OC(CO)C(C(C1O)O)F	Sweet
450	4-O-n-propyl glycosides DHC	CCCOc1ccc(cc1O)CCC(=O)c1c(O)cc(cc1O)OC1OC(CO)C(C(C1OC1OC(C)C(C(C1O)O)O)O)O	Sweet
451	4β,10α-dimethyl-1,2,3,4,5,10-hexahydrofluorene-4α,6α-dicarboxylic acid	OC(=O)C1(C)CCCC2(C1C(O)(C(=O)O)c1c2cccc1)C	Sweet
452	6,1',6'-3Cl-sucrose	ClCC1OC(C(C1O)O)(CCl)OC1OC(CCl)C(C(C1O)O)O	Sweet
453	6-chloro-tryptophan	OC(=O)C(Cc1c[nH]c2c1ccc(c2)Cl)N	Sweet
454	Liquiritin	OCC1OC(Oc2ccc(cc2)C2CC(=O)c3c(O2)cc(cc3)O)C(C(C1O)O)O	Sweet
455	N-Acetyl-D-glucosamine	O=CC(C(C(C(CO)O)O)O)NC(=O)C	Sweet
456	Periandrin I	O=CC12CCC(C(C1CCC1(C2CCC2C1(C)CCC1(C2=CC(C)(CC1)C(=O)O)C)C)(C)C)OC1OC(C(=O)O)C(C(C1OC1OC(C(=O)O)C(C(C1O)O)O)O)O	Sweet
457	Periandrin II	O=CC12CCC(C(C1CCC1(C2CC=C2C1(C)CCC1(C2CC(C)(CC1)C(=O)O)C)C)(C)C)OC1OC(C(=O)O)C(C(C1OC1OC(C(=O)O)C(C(C1O)O)O)O)O	Sweet
458	Periandrin III	OCC12CCC(C(C1CCC1(C2CCC2C1(C)CCC1(C2=CC(C)(CC1)C(=O)O)C)C)(C)C)OC1OC(C(=O)O)C(C(C1OC1OC(C(=O)O)C(C(C1O)O)O)O)O	Sweet
459	Periandrin IV	OCC12CCC(C(C1CCC1(C2CC=C2C1(C)CCC1(C2CC(C)(CC1)C(=O)O)C)C)(C)C)OC1OC(C(=O)O)C(C(C1OC1OC(C(=O)O)C(C(C1O)O)O)O)O	Sweet
460	Abrusoside B	COC(=O)C1OC(OC2CCC34C(C2(C)C(=O)O)CCC2C4(C3)CCC3(C2(C)CCC3C(C2CC=C(C(=O)O2)C)C)C)C(C(C1O)O)OC1OC(CO)C(C(C1O)O)O	Sweet
461	Abrusoside C	OCC1OC(OC2CCC34C(C2(C)C(=O)O)CCC2C4(C3)CCC3(C2(C)CCC3C(C2CC=C(C(=O)O2)C)C)C)C(C(C1O)O)OC1OC(CO)C(C(C1O)O)O	Sweet
462	Abrusoside D	OCC1OC(OC2C(OC(C(C2O)O)C(=O)O)OC2CCC34C(C2(C)C(=O)O)CCC2C4(C3)CCC3(C2(C)CCC3C(C2CC=C(C(=O)O2)C)C)C)C(C(C1O)O)O	Sweet
463	Acesulfame potassium_CH3CH2CH2_CH3	CCCC1=C(C)OS(=O)(=O)NC1=O	Sweet
464	Acesulfame potassium_CH3CH2_H	CCC1=COS(=O)(=O)NC1=O	Sweet
465	Acesulfame potassium_H_H	O=C1C=COS(=O)(=O)N1	Sweet
466	Albiziasaponin B	OCC1OC(OC2C(OC(C(C2O)O)COC2OCC(C(C2O)O)O)OC2CCC3(C(C2(C)C)CCC2(C3CC=C3C2(C)CC(C24C3CC(C)(C)C(C2)OC4=O)O)C)C)C(C(C1O)O)O	Sweet
467	Ammonium glycyrrhizinate	CC1(C2CCC3(C(C2(CCC1OC4C(C(C(C(O4)C(=O)O)O)O)OC5C(C(C(C(O5)C(=O)O)O)O)O)C)C(=O)C=C6C3(CCC7(C6CC(CC7)(C)C(=O)O)C)C)C)C.N	Sweet
468	Asp 1	NC(C(=O)NCCc1ccc(cc1)F)CC(=O)O	Sweet
469	Asp 2	NC(C(=O)NCCC1CCCCC1)CC(=O)O	Sweet
470	Asp 3	CC(Cc1ccccc1)NC(=O)C(CC(=O)O)N	Sweet
471	Asp 4	CC(Cc1ccc(cc1)C)NC(=O)C(CC(=O)O)N	Sweet
472	Asp 5	CC(NC(=O)C(CC(=O)O)N)COc1ccccc1	Sweet
473	Asp 6	CC(Cc1ccc(cc1)F)NC(=O)C(CC(=O)O)N	Sweet
474	Asp 7	CC(Cc1ccco1)NC(=O)C(CC(=O)O)N	Sweet
475	Asp 8	CC(NC(=O)C(CC(=O)O)N)CC1CCCCC1	Sweet
476	Asp 9	CCCCC(NC(=O)C(CC(=O)O)N)C	Sweet
477	Asp 10	CCCCCC(NC(=O)C(CC(=O)O)N)C	Sweet
478	Asp 11	CC(CCC(NC(=O)C(CC(=O)O)N)C)C	Sweet
479	Asp 14	CC(NC(=O)C(CC(=O)O)N)CCOCC	Sweet
480	Asp 15	CCCCCCC(NC(=O)C(CC(=O)O)N)C	Sweet
481	Asp 16	CCC(Cc1ccccc1)NC(=O)C(CC(=O)O)N	Sweet
482	Asp 17	NC(C(=O)NC(Cc1ccccc1)(C)C)CC(=O)O	Sweet
483	Asp 18	CCCCCC(C(NC(=O)C(CC(=O)O)N)C)C	Sweet
484	Asp 20	COC(=O)C(NC(=O)C(CC(=O)O)N)CC1CCCCC1	Sweet
485	Asp 21	CCCCC(C(=O)OC)NC(=O)C(CC(=O)O)N	Sweet
486	Asp 22	COC(=O)C(NC(=O)C(CC(=O)O)N)CCC(C)C	Sweet
487	Asp 23	CCCCCC(C(=O)OC)NC(=O)C(CC(=O)O)N	Sweet
488	Asp 24	CCCCCCC(C(=O)OC)NC(=O)C(CC(=O)O)N	Sweet
489	Asp 52	COC(=O)C(NC(=O)C(CC(=O)O)N)CCCCNOC(=O)C	Sweet
490	Asp 53	COC(=O)C(NC(=O)C(CC(=O)O)N)CCCNOC(=O)C	Sweet
491	Asp 55	COC(=O)C(NC(=O)C(CC(=O)O)N)CC(C(=O)OC)C	Sweet
492	Asp 56	CCCC(C(C(=O)OC)NC(=O)C(CC(=O)O)N)O	Sweet
493	Asp 58	COC(=O)CCCNC(=O)C(CC(=O)O)N	Sweet
494	Asp 60	COC(=O)C(NC(=O)C(CC(=O)O)N)CSCC	Sweet
495	Asp 61	CCCSCC(C(=O)OC)NC(=O)C(CC(=O)O)N	Sweet
496	Asp 62	COC(=O)C(NC(=O)C(CC(=O)O)N)CSC(C)C	Sweet
497	Asp 63	COC(=O)C(NC(=O)C(CC(=O)O)N)CSC(C)(C)C	Sweet
498	Asp 64	COC(=O)C(NC(=O)C(CC(=O)O)N)COC(C)(C)C	Sweet
499	Asp 65	COC(=O)C(Cc1ccc(cc1)O)NC(=O)C(CC(=O)O)N	Sweet
500	Asp 66	COC(=O)CCC(C(=O)OC)NC(=O)C(CC(=O)O)N	Sweet
501	Asp 67	CC(=O)OCCNC(=O)C(CC(=O)O)N	Sweet
502	Asp 68	CCC(=O)OCCNC(=O)C(CC(=O)O)N	Sweet
503	Asp 69	CCCC(=O)OCCNC(=O)C(CC(=O)O)N	Sweet
504	Asp 70	NC(C(=O)NCCOC(=O)C(C)C)CC(=O)O	Sweet
505	Asp 71	NC(C(=O)NCCOC(=O)C1CC1)CC(=O)O	Sweet
506	Asp 72	NC(C(=O)NCCOC(=O)C1CCC1)CC(=O)O	Sweet
507	Asp 73	CC(CC(=O)OCCNC(=O)C(CC(=O)O)N)C	Sweet
508	Asp 74	CC(NC(=O)C(CC(=O)O)N)COC(=O)C	Sweet
509	Asp 75	CC(NC(=O)C(CC(=O)O)N)COC(=O)CC	Sweet
510	Asp 76	CC(NC(=O)C(CC(=O)O)N)COC(=O)C=C	Sweet
511	Asp 77	CCCC(=O)OCC(NC(=O)C(CC(=O)O)N)C	Sweet
512	Asp 78	CC(NC(=O)C(CC(=O)O)N)COC(=O)C(C)C	Sweet
513	Asp 79	CC(NC(=O)C(CC(=O)O)N)COC(=O)C(=C)C	Sweet
514	Asp 80	CC(NC(=O)C(CC(=O)O)N)COC(=O)C1CC1	Sweet
515	Asp 81	CCCCC(=O)OCC(NC(=O)C(CC(=O)O)N)C	Sweet
516	Asp 82	CC(NC(=O)C(CC(=O)O)N)COC(=O)C(CC)C	Sweet
517	Asp 83	CC(CC(=O)OCC(NC(=O)C(CC(=O)O)N)C)C	Sweet
518	Asp 84	CC(NC(=O)C(CC(=O)O)N)COC(=O)C(C)(C)C	Sweet
519	Asp 85	CC(NC(=O)C(CC(=O)O)N)COC(=O)C1CC1C	Sweet
520	Asp 86	CC(NC(=O)C(CC(=O)O)N)COC(=O)C1CCC1	Sweet
521	Asp 87	CCC(C(=O)OCC(NC(=O)C(CC(=O)O)N)C)CC	Sweet
522	Asp 88	CC(NC(=O)C(CC(=O)O)N)COC(=O)C1CCC1C	Sweet
523	Asp 89	CC(NC(=O)C(CC(=O)O)N)COC(=O)C1CCCC1	Sweet
524	Asp 90	OCC(NC(=O)C(CC(=O)O)N)COC(=O)C	Sweet
525	Asp 91	OCC(NC(=O)C(CC(=O)O)N)COC(=O)CC	Sweet
526	Asp 92	OCC(NC(=O)C(CC(=O)O)N)COC(=O)C1CC1	Sweet
527	Asp 93	OCC(NC(=O)C(CC(=O)O)N)COC(=O)C(C)C	Sweet
528	Asp 94	CCCC(=O)OCC(NC(=O)C(CC(=O)O)N)CO	Sweet
529	Asp 95	OCC(NC(=O)C(CC(=O)O)N)COC(=O)C1CCC1	Sweet
530	Asp 96	OCC(NC(=O)C(CC(=O)O)N)COC(=O)CC(C)C	Sweet
531	Asp 97	OCC(NC(=O)C(CC(=O)O)N)COC(=O)C(CC)C	Sweet
532	Asp 98	OCC(NC(=O)C(CC(=O)O)N)COC(=O)C1CCCC1	Sweet
533	Asp 99	CCC(NC(=O)C(CC(=O)O)N)COC(=O)C	Sweet
534	Asp 100	CCC(NC(=O)C(CC(=O)O)N)COC(=O)CC	Sweet
535	Asp 101	CCC(NC(=O)C(CC(=O)O)N)COC(=O)C(C)C	Sweet
536	Asp 102	CCC(NC(=O)C(CC(=O)O)N)COC(=O)C1CC1	Sweet
537	Asp 103	CCC(NC(=O)C(CC(=O)O)N)COC(=O)C1CCC1	Sweet
538	Asp 104	CC(=O)OCC(C(O)C)NC(=O)C(CC(=O)O)N	Sweet
539	Asp 105	CC(C(NC(=O)C(CC(=O)O)N)COC(=O)CC)O	Sweet
540	Asp 106	CC(=O)OCC(C(C)C)NC(=O)C(CC(=O)O)N	Sweet
541	Asp 107	CCC(=O)OCC(C(C)C)NC(=O)C(CC(=O)O)N	Sweet
542	Asp 108	CC(C(NC(=O)C(CC(=O)O)N)COC(=O)C(C)C)C	Sweet
543	Asp 109	CC(C(NC(=O)C(CC(=O)O)N)COC(=O)C1CC1)C	Sweet
544	Asp 110	CC(C(NC(=O)C(CC(=O)O)N)COC(=O)C1CCC1)C	Sweet
545	Asp 112	CCCC(NC(=O)C(CC(=O)O)N)COC(=O)C	Sweet
546	Asp 122	COC(=O)C(NC(=O)C(CC(=O)O)N)COC(=O)C	Sweet
547	Asp 123	CCC(=O)OCC(C(=O)OC)NC(=O)C(CC(=O)O)N	Sweet
548	Asp 124	CCCC(=O)OCC(C(=O)OC)NC(=O)C(CC(=O)O)N	Sweet
549	Asp 125	COC(=O)C(NC(=O)C(CC(=O)O)N)COC(=O)C(C)C	Sweet
550	Asp 126	COC(=O)C(NC(=O)C(CC(=O)O)N)COC(=O)C(C)(C)C	Sweet
551	Asp 128	CC(NC(=O)C(CC(=O)O)N)CC(=O)OCC	Sweet
552	Asp 129	CC(CC(=O)OC(C)C)NC(=O)C(CC(=O)O)N	Sweet
553	Asp 130	CCC(OC(=O)CC(NC(=O)C(CC(=O)O)N)C)C	Sweet
554	Asp 131	CC(CC(=O)OC(C)(C)C)NC(=O)C(CC(=O)O)N	Sweet
555	Asp 132	CC(NC(=O)C(CC(=O)O)N)CC(=O)OC1CCCCC1	Sweet
556	Asp 134	CCC(OC(=O)CCNC(=O)C(CC(=O)O)N)C	Sweet
557	Asp 135	NC(C(=O)NCCC(=O)OC(C)(C)C)CC(=O)O	Sweet
558	Asp 136	CCC(OC(=O)CCNC(=O)C(CC(=O)O)N)CC	Sweet
559	Asp 137	CCCC(OC(=O)CCNC(=O)C(CC(=O)O)N)C	Sweet
560	Asp 138	O=C(OC1CCCC1)CCNC(=O)C(CC(=O)O)N	Sweet
561	Asp 139	OC(=O)CC(C(=O)NCCC(=O)OC1CCCCC1)N	Sweet
562	Asp 140	CC(C(=O)OC(C)C)CNC(=O)C(CC(=O)O)N	Sweet
563	Asp 141	CC(C(=O)OC(C)(C)C)CNC(=O)C(CC(=O)O)N	Sweet
564	Asp 142	OC(=O)CC(C(=O)NCC(C(=O)OC1CCCC1)C)N	Sweet
565	Asp 143	CC(C(=O)OC1CCCCC1)CNC(=O)C(CC(=O)O)N	Sweet
566	Asp 153	CC(NC(=O)C(CC(=O)O)N)CC(=O)OC	Sweet
567	Asp 154	COC(=O)CCNC(=O)C(CC(=O)O)N	Sweet
568	Asp 155	NC(C(=O)NCCC(=O)OC(C)C)CC(=O)O	Sweet
569	Asp 156	CCOC(=O)CC(C(=O)OC)NC(=O)C(CC(=O)O)N	Sweet
570	Asp 157	COC(=O)C(NC(=O)C(CC(=O)O)N)CC(=O)OC(C)(C)C	Sweet
571	Asp 159	CCC(C(=O)OC)NC(=O)C(CC(=O)O)N	Sweet
572	Asp 160	OCC(C(=O)OC)NC(=O)C(CC(=O)O)N	Sweet
573	Asp 161	CCOC(=O)C(NC(=O)C(CC(=O)O)N)CO	Sweet
574	Asp 163	OCC(C(=O)OC(C)C)NC(=O)C(CC(=O)O)N	Sweet
575	Asp 164	CCCCOC(=O)C(NC(=O)C(CC(=O)O)N)CO	Sweet
576	Asp 165	OCC(C(=O)OCC(C)C)NC(=O)C(CC(=O)O)N	Sweet
577	Asp 166	OCC(C(=O)OC1CCCCC1)NC(=O)C(CC(=O)O)N	Sweet
578	Asp 167	COC(=O)C(C(O)C)NC(=O)C(CC(=O)O)N	Sweet
579	Asp 168	CCOC(=O)C(C(O)C)NC(=O)C(CC(=O)O)N	Sweet
580	Asp 169	CCCOC(=O)C(C(O)C)NC(=O)C(CC(=O)O)N	Sweet
581	Asp 170	OC(=O)CC(C(=O)NC(C(=O)OC(C)C)C(O)C)N	Sweet
582	Asp 171	CCCCOC(=O)C(C(O)C)NC(=O)C(CC(=O)O)N	Sweet
583	Asp 172	CC(COC(=O)C(C(O)C)NC(=O)C(CC(=O)O)N)C	Sweet
584	Asp 173	CC(C(C(=O)OC1CCCCC1)NC(=O)C(CC(=O)O)N)O	Sweet
585	Asp 181	CCCOC(=O)C(NC(=O)C(CC(=O)O)N)CC	Sweet
586	Asp 182	COC(=O)CNC(=O)C(CC(=O)O)N	Sweet
587	Asp 183	CCCOC(=O)CNC(=O)C(CC(=O)O)N	Sweet
588	Asp 184	NC(C(=O)NCC(=O)OC1CCCCC1)CC(=O)O	Sweet
589	Asp 185	CCCOC(=O)C(NC(=O)C(CC(=O)O)N)CCC	Sweet
590	Asp 186	COC(=O)C(NC(=O)C(CC(=O)O)N)C	Sweet
591	Asp 187	CC(C(=O)OCC)NC(=O)C(CC(=O)O)N	Sweet
592	Asp 188	CCCOC(=O)C(NC(=O)C(CC(=O)O)N)C	Sweet
593	Asp 189	CC(C(=O)OC(C)C)NC(=O)C(CC(=O)O)N	Sweet
594	Asp 190	CCCCOC(=O)C(NC(=O)C(CC(=O)O)N)C	Sweet
595	Asp 191	CCCCCOC(=O)C(NC(=O)C(CC(=O)O)N)C	Sweet
596	Asp 192	CCC(C(=O)OC(C)C)NC(=O)C(CC(=O)O)N	Sweet
597	Asp 193	OC(=O)CC(C(=O)NC(C(=O)OC(C)C)C(C)C)N	Sweet
598	Asp 194	CCCC(C(=O)OC(C)C)NC(=O)C(CC(=O)O)N	Sweet
599	Asp 197	COC(=O)C(C(=O)OC(C)(C)C)NC(=O)C(CC(=O)O)N	Sweet
600	Asp 198	CCC(OC(=O)C(C(=O)OC)NC(=O)C(CC(=O)O)N)CC	Sweet
601	Asp 204	COC(=O)C(C(=O)OC1CCCC(C1)C)NC(=O)C(CC(=O)O)N	Sweet
602	Asp 207	COC(=O)C(C(=O)OC1CC(C)CC(C1)(C)C)NC(=O)C(CC(=O)O)N	Sweet
603	Asp 208	COC(=O)C(C(=O)OC(=O)OC1CC2C(C1(C)CC2)(C)C)NC(=O)C(CC(=O)O)N	Sweet
604	Asp 211	CCOC(=O)C(C(=O)OC(C)(C)C)NC(=O)C(CC(=O)O)N	Sweet
605	Asp 212	CCOC(=O)C(C(=O)OC1CCCC1)NC(=O)C(CC(=O)O)N	Sweet
606	Asp 213	CCOC(=O)C(C(=O)OC1CCCCC1)NC(=O)C(CC(=O)O)N	Sweet
607	Asp 214	CCOC(=O)C(C(=O)OC1CCCCC1C)NC(=O)C(CC(=O)O)N	Sweet
608	Asp 215	CCOC(=O)C(C(=O)OC(=O)OC1CC2C(C1(C)CC2)(C)C)NC(=O)C(CC(=O)O)N	Sweet
609	Aspartame-acesulfame salt	CC1=CC(=O)NS(=O)(=O)O1.COC(=O)C(CC1=CC=CC=C1)NC(=O)C(CC(=O)O)N	Sweet
610	Baiyunoside	OCC1OC(OC2CCC3(C(C2(C)C)CCC(=C3CCc2cocc2)C)C)C(C(C1O)O)OC1OCC(C(C1O)O)O	Sweet
611	3-(3-carbamoyl-2,4,6-tribromophehyl)-propionic acid	OC(=O)CCc1c(Br)cc(c(c1Br)C(=O)N)Br	Sweet
612	Bernardame	N#Cc1ccc(cc1)N=C(NCc1cccc(c1)C)NCC(=O)O	Sweet
613	Calcium cyclamate	C1CCC(CC1)NS(=O)(=O)[O-].C1CCC(CC1)NS(=O)(=O)[O-].[Ca+2]	Sweet
614	Calcium saccharin	C1=CC=C2C(=C1)C(=NS2(=O)=O)[O-].C1=CC=C2C(=C1)C(=NS2(=O)=O)[O-].[Ca+2]	Sweet
615	cyclamate	OS(=O)(=O)NC1CCCCC1	Sweet
616	Cyclocarioside A	CC(=O)OCC1OC(C(C1O)O)OC1CCC2(C(C1(C)C)CCC1(C2CC(OC2OC(C)C(C(C2O)O)O)C2C1(C)CCC2C1(C)CCC(O1)C(O)(C)C)C)C	Sweet
617	Disodium glycyrrhizinate	CC1(C2CCC3(C(C2(CCC1OC4C(C(C(C(O4)C(=O)[O-])O)O)OC5C(C(C(C(O5)C(=O)[O-])O)O)O)C)C(=O)C=C6C3(CCC7(C6CC(CC7)(C)C(=O)[O-])C)C)C)C.[Na+].[Na+]	Sweet
618	Gaudichaudioside A	OCC=C(CCC1=C(C=O)CC(C2C1(C)CCCC2(C)CO)OC1OCC(C(C1O)O)O)C	Sweet
619	Hesperinin glucoside DHC	OCC1OC(Oc2cc(O)c(c(c2)O)C(=O)CCc2ccc(c(c2)O)OC)C(C(C1O)O)O	Sweet
620	Homoeohesperidin DHC	CCOc1ccc(cc1O)CCC(=O)c1c(O)cc(cc1O)OC1OC(CO)C(C(C1OC1OC(C)C(C(C1O)O)O)O)O	Sweet
621	Isovanillic 18	COc1ccc(cc1O)C(Oc1ccccc1)O	Sweet
622	Isovanillic 24	Oc1cc2OC3(C(c2cc1O)c1ccc(c(c1OC3)O)O)O	Sweet
623	isovanillic 25	COc1ccc2c(c1)OC1(C2c2ccccc2OC1)O	Sweet
624	Leucrose	OCC(C(C(C(=O)CO)O)O)OC1OC(CO)C(C(C1O)O)O	Sweet
625	Lugduname	N#Cc1ccc(cc1)NC(=NCc1cccc2c1OCO2)NCC(=O)O	Sweet
626	Mogroside II	OCC1OC(OC(C(O)(C)C)CCC(C2CCC3(C2(C)CC(O)C2(C3CC=C3C2CCC(C3(C)C)OC2OC(CO)C(C(C2O)O)O)C)C)C)C(C(C1O)O)O	Sweet
627	Mogroside IV	OCC1OC(OC(C(O)(C)C)CCC(C2CCC3(C2(C)CC(O)C2(C3CC=C3C2CCC(C3(C)C)OC2OC(COC3OC(CO)C(C(C3O)O)O)C(C(C2O)O)O)C)C)C)C(C(C1O)O)OC1OC(O)C(C(C1CO)O)O	Sweet
628	Mogroside V	OCC1OC(OC2C(OC(C(C2O)O)COC2OC(CO)C(C(C2O)O)O)OC(C(O)(C)C)CCC(C2CCC3(C2(C)CC(O)C2(C3CC=C3C2CCC(C3(C)C)OC2OC(COC3OC(CO)C(C(C3O)O)O)C(C(C2O)O)O)C)C)C)C(C(C1O)O)O	Sweet
629	Naringin DHC	OCC1OC(Oc2cc(O)c(c(c2)O)C(=O)CCc2ccc(cc2)O)C(C(C1O)O)OC1OC(C)C(C(C1O)O)O	Sweet
630	Neoeriocitrin DHC	OCC1OC(Oc2cc(O)c(c(c2)O)C(=O)CCc2ccc(c(c2)O)O)C(C(C1O)O)OC1OC(C)C(C(C1O)O)O	Sweet
631	Osladin	OCC1OC(OC2CCC3(C(C2)C(=O)CC2C3CCC3(C2CCC3C(C2CCC(C(O2)OC2OC(C)C(C(C2O)O)O)C)C)C)C)C(C(C1O)O)OC1OC(C)C(C(C1O)O)O	Sweet
632	Polypodoside A	OCC1OC(OC2CCC3(C(C2)C(=O)C=C2C3CCC3(C2CCC3C(C2CCC(C(O2)OC2OC(C)C(C(C2O)O)O)C)C)C)C)C(C(C1O)O)OC1OC(C)C(C(C1O)O)O	Sweet
633	Potassium glycyrrhizinate	CC1(C2CCC3(C(C2(CCC1OC4C(C(C(C(O4)C(=O)[O-])O)O)OC5C(C(C(C(O5)CO)O)O)O)C)C(=O)C=C6C3(CCC7(C6CC(CC7)(C)C(=O)O)C)C)C)C.[K+]	Sweet
634	Potassium saccharin	C1=CC=C2C(=C1)C(=O)[N-]S2(=O)=O.[K+]	Sweet
635	Prunin DHC	OCC1OC(Oc2cc(O)c(c(c2)O)C(=O)CCc2ccc(cc2)O)C(C(C1O)O)O	Sweet
636	Pterocaryoside A	OC(=O)CCC1(C)C(CCC2(C1CC(OC1OC(C)C(C(C1O)O)O)C1C2(C)CCC1C(CC=CC(O)(C)C)(O)C)C)C(=C)C	Sweet
637	Pterocaryoside B	OC(=O)CCC1(C)C(CCC2(C1CC(OC1OCC(C(C1O)O)O)C1C2(C)CCC1C(CC=CC(O)(C)C)(O)C)C)C(=C)C	Sweet
638	Rebaudioside F	OCC1OC(OC23CCC4C(C2)(CC3=C)CCC2C4(C)CCCC2C(=O)OC2OC(CO)C(C(C2O)O)O)C(C(C1O)OC1OC(CO)C(C(C1O)O)O)OC1OCC(C(C1O)O)O	Sweet
639	Ribose	OCC(C(C(C=O)O)O)O	Sweet
640	Rubusoside	OCC1OC(OC(=O)C2(C)CCCC3(C2CCC24C3CCC(C4)(C(=C)C2)OC2OC(CO)C(C(C2O)O)O)C)C(C(C1O)O)O	Sweet
641	Saccharin	O=C1NS(=O)(=O)c2c1cccc2	Sweet
642	Selligueain A	Oc1ccc(cc1)C1Oc2c(C(C1O)c1c(O)cc(c3c1OC(C(C3)O)c1ccc(cc1)O)O)c(O)cc1c2C2c3c(O)cc(cc3OC(O1)(C2O)c1ccc(cc1)O)O	Sweet
643	Siamenoside I	OCC1OC(OC2C(OC(C(C2O)O)COC2OC(CO)C(C(C2O)O)O)OC(C(O)(C)C)CCC(C2CCC3(C2(C)CC(O)C2(C3CC=C3C2CCC(C3(C)C)OC2OC(CO)C(C(C2O)O)O)C)C)C)C(C(C1O)O)O	Sweet
644	Sorbose	OCC(C(C(C(=O)CO)O)O)O	Sweet
645	Telosmoside A	COC1CC(OC(C1OC1CC(OC)C(C(O1)C)OC1CC(OC)C(C(O1)C)OC1OC(C)C(C(C1O)OC)OC1OC(CO)C(C(C1O)O)O)C)OC1C(O)CC(OC1C)OC1CCC2(C(C1)CCC1C2CC(OC(=O)C)C2(C1(O)CCC2(O)C(OC(=O)C(CC)C)C)C)C	Sweet
646	trans-anethole	CC=Cc1ccc(cc1)OC	Sweet
647	trans-cinnamaldehyde	O=CC=Cc1ccccc1	Sweet
648	Tripotassium glycyrrhizinate	CC1(C2CCC3(C(C2(CCC1OC4C(C(C(C(O4)C(=O)[O-])O)O)OC5C(C(C(C(O5)C(=O)[O-])O)O)O)C)C(=O)C=C6C3(CCC7(C6CC(CC7)(C)C(=O)[O-])C)C)C)C.[K+].[K+].[K+]	Sweet
649	Xylobiose	OC1COC(C(C1O)O)OC1COC(C(C1O)O)O	Sweet
