# Supplementary material for: Insights into Chemical Structure-Based Modeling for New Sweetener Discovery
Source: Foods. 2023 Jun 30;12(13):2563. doi: 10.3390/foods12132563 (PMC10340280; doi:10.3390/foods12132563)
Supplement: Supplementary file 1 [file foods-12-02563-s001.zip › foods-2444588 - Table S2.xlsx]

## Sheet: Table S2
ID	Name	logSw	Smiles
1	alpha-L-Rhamnopyranose	-0.85	C[C@@H]1O[C@@H](O)[C@H](O)[C@H](O)[C@H]1O
2	glycerol	-0.8	OCC(O)CO
3	beta-D-Galactopyranose	-0.72	OC[C@H]1O[C@@H](O)[C@H](O)[C@@H](O)[C@H]1O
4	4-galactosyl-kojibiose	-0.66	OC[C@H]1O[C@H](O[C@@H]2[C@@H](O)[C@H](O[C@@H]3O[C@H](CO)[C@H](O)[C@H](O)[C@H]3O)[C@@H](CO)O[C@H]2O)[C@H](O)[C@@H](O)[C@@H]1O
5	stachyose	-0.66	OCC1OC(OCC2OC(OCC3OC(O[C@]4(CO)OC(CO)C(O)C4O)C(O)C(O)C3O)C(O)C(O)C2O)C(O)C(O)C1O
6	beta-D-Xylofuranose	-0.64	OC[C@H]1O[C@@H](O)[C@H](O)[C@H]1O
7	lactulosucrose	-0.6	OC[C@H]1O[C@H](O[C@]2(CO)O[C@H](CO)[C@@H](O[C@@H]3O[C@H](CO)[C@H](O)[C@H](O)[C@H]3O)[C@@H]2O)[C@H](O)[C@@H](O)[C@@H]1O
8	arabitol	-0.6	OC[C@@H](O)C(O)[C@H](O)CO
9	raffinose	-0.6	OCC1OC(OCC2OC(O[C@]3(CO)OC(CO)C(O)C3O)C(O)C(O)C2O)C(O)C(O)C1O
10	kojibiose	-0.57	OC[C@H]1O[C@H](O[C@@H]2[C@@H](O)[C@H](O)[C@@H](CO)O[C@H]2O)[C@H](O)[C@@H](O)[C@@H]1O
11	alpha-D-Mannopyranose	-0.55	OC[C@H]1O[C@H](O)[C@@H](O)[C@@H](O)[C@@H]1O
12	lactose	-0.54	OC[C@H]1O[C@@H](O)[C@H](O)[C@@H](O)[C@@H]1O[C@@H]1O[C@H](CO)[C@H](O)[C@H](O)[C@H]1O
13	lactulose	-0.52	OC[C@H]1O[C@](O)(CO)[C@@H](O)[C@@H]1O[C@@H]1O[C@H](CO)[C@H](O)[C@H](O)[C@H]1O
14	isomaltulose	-0.52	OC[C@H]1O[C@H](OC[C@H]2OC(O)(CO)[C@@H](O)[C@@H]2O)[C@H](O)[C@@H](O)[C@@H]1O
15	maltulose	-0.51	OC[C@H]1O[C@H](O[C@H]2[C@H](O)[C@@](O)(CO)OC[C@H]2O)[C@H](O)[C@@H](O)[C@@H]1O
16	beta-D-Ribopyranose	-0.51	OC1OC[C@@H](O)[C@@H](O)[C@H]1O
17	rhamnose	-0.5	CC1OC(O)C(O)C(O)C1O
18	beta-L-Fucopyranose	-0.48	C[C@@H]1O[C@H](O)[C@@H](O)[C@H](O)[C@@H]1O
19	alpha-L-Arabinopyranose	-0.48	O[C@H]1CO[C@@H](O)[C@H](O)[C@H]1O
20	leucrose	-0.46	OC[C@H]1O[C@H](O[C@@H]2CO[C@](O)(CO)[C@@H](O)[C@@H]2O)[C@H](O)[C@@H](O)[C@@H]1O
21	lactitol	-0.46	OC[C@H](O)[C@@H](O)[C@H](O[C@@H]1O[C@H](CO)[C@H](O)[C@H](O)[C@H]1O)[C@H](O)CO
22	turanose	-0.44	OC[C@H]1O[C@H](O[C@H]2[C@H](O)[C@H](O)CO[C@]2(O)CO)[C@H](O)[C@@H](O)[C@@H]1O
23	alpha-D-lactose	-0.438183	OC[C@H]1O[C@H](O)[C@H](O)[C@@H](O)[C@@H]1O[C@@H]1O[C@H](CO)[C@H](O)[C@H](O)[C@H]1O
24	beta-D-Glucopyranose	-0.43	OC[C@H]1O[C@@H](O)[C@H](O)[C@@H](O)[C@@H]1O
25	alpha-D-Psicofuranose	-0.43	OC[C@H]1O[C@@](O)(CO)[C@H](O)[C@@H]1O
26	maltose	-0.41	OC[C@H]1O[C@H](O[C@@H]2[C@@H](CO)O[C@@H](O)[C@H](O)[C@H]2O)[C@H](O)[C@@H](O)[C@@H]1O
27	xylobiose	-0.4	OC1COC(OC2COC(O)C(O)C2O)C(O)C1O
28	alpha-D-Tagatopyranose	-0.37	OC[C@]1(O)OC[C@@H](O)[C@H](O)[C@@H]1O
29	trehalose	-0.37	OCC1OC(O[C@H]2OC(CO)C(O)C(O)C2O)C(O)C(O)C1O
30	mannitol	-0.3	OC[C@@H](O)[C@@H](O)[C@H](O)[C@H](O)CO
31	alpha-L-Sorbopyranose	-0.28	OC[C@@]1(O)OC[C@H](O)[C@@H](O)[C@@H]1O
32	xylose	-0.28	O=C[C@H](O)[C@@H](O)[C@H](O)CO
33	mannose	-0.28	OCC1OC(O)C(O)C(O)C1O
34	isomalt	-0.27	OCC(O)C(O)C(O)C(O)COC1OC(CO)C(O)C(O)C1O
35	N-Acetyl-D-glucosamine	-0.26	CC(=O)NC(C=O)C(O)C(O)C(O)CO
36	trehalulose	-0.26	O=C(CO[C@H]1O[C@H](CO)[C@@H](O)[C@H](O)[C@H]1O)[C@@H](O)[C@H](O)[C@H](O)CO
37	sorbitol	-0.24	OC[C@H](O)[C@@H](O)[C@H](O)[C@H](O)CO
38	galactitol	-0.24	OC[C@H](O)[C@@H](O)[C@@H](O)[C@H](O)CO
39	glucose	-0.22	O=C[C@H](O)[C@@H](O)[C@H](O)[C@H](O)CO
40	sorbose	-0.22	O=C(CO)[C@H](O)[C@@H](O)[C@H](O)CO
41	meso-erythritol	-0.2	OC[C@H](O)[C@H](O)CO
42	galactose	-0.19	O=C[C@H](O)[C@@H](O)[C@@H](O)[C@H](O)CO
43	fucose	-0.16	CC(O)C(O)C(O)C(O)C=O
44	arabinose	-0.16	O=C[C@@H](O)[C@H](O)[C@H](O)CO
45	ribose	-0.15	O=C[C@H](O)[C@H](O)[C@H](O)CO
46	psicose	-0.15	OC[C@]1(O)OCC(O)C(O)C1O
47	beta-D-Fructopyranose	-0.11	OC[C@@]1(O)OC[C@@H](O)[C@@H](O)[C@@H]1O
48	maltitol	-0.06	OC[C@H](O)[C@@H](O)[C@H](O[C@H]1O[C@H](CO)[C@@H](O)[C@H](O)[C@H]1O)[C@H](O)CO
49	D-tagatose	-0.04	O=C(CO)[C@@H](O)[C@@H](O)[C@H](O)CO
50	xylitol	-0.01	OCC(O)C(O)C(O)CO
51	sucrose	0	OCC1OC(O[C@]2(CO)OC(CO)C(O)C2O)C(O)C(O)C1O
52	asp_154	0.11	COC(=O)CCNC(=O)C(N)CC(=O)O
53	alanine	0.11	C[C@H](N)C(=O)O
54	asp_58	0.13	COC(=O)CCCNC(=O)C(N)CC(=O)O
55	fructose	0.16	O=C(CO)[C@@H](O)[C@H](O)[C@H](O)CO
56	asp_140	0.18	CC(C)OC(=O)C(C)CNC(=O)C(N)CC(=O)O
57	asp_53	0.25	COC(=O)C(CCCNOC(C)=O)NC(=O)C(N)CC(=O)O
58	asp_52	0.27	COC(=O)C(CCCCNOC(C)=O)NC(=O)C(N)CC(=O)O
59	asp_67	0.28	CC(=O)OCCNC(=O)C(N)CC(=O)O
60	asp_135	0.36	CC(C)(C)OC(=O)CCNC(=O)C(N)CC(=O)O
61	asp_153	0.43	COC(=O)CC(C)NC(=O)C(N)CC(=O)O
62	asp_104	0.48	CC(=O)OCC(NC(=O)C(N)CC(=O)O)C(C)O
63	asp_141	0.51	CC(CNC(=O)C(N)CC(=O)O)C(=O)OC(C)(C)C
64	asp_69	0.56	CCCC(=O)OCCNC(=O)C(N)CC(=O)O
65	asp_1	0.57	NC(CC(=O)O)C(=O)NCCc1ccc(F)cc1
66	asp_94	0.58	CCCC(=O)OCC(CO)NC(=O)C(N)CC(=O)O
67	asp_130	0.6	CCC(C)OC(=O)CC(C)NC(=O)C(N)CC(=O)O
68	asp_136	0.6	CCC(CC)OC(=O)CCNC(=O)C(N)CC(=O)O
69	asp_156	0.6	CCOC(=O)CC(NC(=O)C(N)CC(=O)O)C(=O)OC
70	asp_81	0.6	CCCCC(=O)OCC(C)NC(=O)C(N)CC(=O)O
71	asp_68	0.61	CCC(=O)OCCNC(=O)C(N)CC(=O)O
72	asp_132	0.64	CC(CC(=O)OC1CCCCC1)NC(=O)C(N)CC(=O)O
73	asp_112	0.66	CCCC(COC(C)=O)NC(=O)C(N)CC(=O)O
74	asp_131	0.68	CC(CC(=O)OC(C)(C)C)NC(=O)C(N)CC(=O)O
75	asp_137	0.68	CCCC(C)OC(=O)CCNC(=O)C(N)CC(=O)O
76	asp_182	0.68	COC(=O)CNC(=O)C(N)CC(=O)O
77	asp_191	0.68	CCCCCOC(=O)C(C)NC(=O)C(N)CC(=O)O
78	asp_155	0.7	CC(C)OC(=O)CCNC(=O)C(N)CC(=O)O
79	4-Cl-sucrose	0.7	OCC1O[C@@](CO)(OC2OC(CO)C(Cl)C(O)C2O)C(O)C1O
80	asp_134	0.73	CCC(C)OC(=O)CCNC(=O)C(N)CC(=O)O
81	asp_129	0.84	CC(CC(=O)OC(C)C)NC(=O)C(N)CC(=O)O
82	asp_2	0.85	NC(CC(=O)O)C(=O)NCCC1CCCCC1
83	asp_142	0.88	CC(CNC(=O)C(N)CC(=O)O)C(=O)OC1CCCC1
84	asp_16	0.89	CCC(Cc1ccccc1)NC(=O)C(N)CC(=O)O
85	asp_4	0.89	Cc1ccc(CC(C)NC(=O)C(N)CC(=O)O)cc1
86	asp_190	0.9	CCCCOC(=O)C(C)NC(=O)C(N)CC(=O)O
87	asp_122	0.91	COC(=O)C(COC(C)=O)NC(=O)C(N)CC(=O)O
88	asp_98	0.92	NC(CC(=O)O)C(=O)NC(CO)COC(=O)C1CCCC1
89	asp_143	0.94	CC(CNC(=O)C(N)CC(=O)O)C(=O)OC1CCCCC1
90	asp_183	0.98	CCCOC(=O)CNC(=O)C(N)CC(=O)O
91	asp_72	0.99	NC(CC(=O)O)C(=O)NCCOC(=O)C1CCC1
92	acesulfame_potassium_H_H	1	O=C1C=COS(=O)(=O)N1
93	asp_184	1.02	NC(CC(=O)O)C(=O)NCC(=O)OC1CCCCC1
94	asp_71	1.03	NC(CC(=O)O)C(=O)NCCOC(=O)C1CC1
95	asp_159	1.04	CCC(NC(=O)C(N)CC(=O)O)C(=O)OC
96	asp_110	1.06	CC(C)C(COC(=O)C1CCC1)NC(=O)C(N)CC(=O)O
97	perillaldehyde	1.08	C=C(C)C1CC=C(C=O)CC1
98	asp_108	1.1	CC(C)C(=O)OCC(NC(=O)C(N)CC(=O)O)C(C)C
99	trans-anethole	1.11	C/C=C/c1ccc(OC)cc1
100	asp_14	1.14	CCOCCC(C)NC(=O)C(N)CC(=O)O
101	asp_55	1.15	COC(=O)C(C)CC(NC(=O)C(N)CC(=O)O)C(=O)OC
102	asp_138	1.16	NC(CC(=O)O)C(=O)NCCC(=O)OC1CCCC1
103	asp_7	1.16	CC(Cc1ccco1)NC(=O)C(N)CC(=O)O
104	asp_70	1.16	CC(C)C(=O)OCCNC(=O)C(N)CC(=O)O
105	asp_99	1.16	CCC(COC(C)=O)NC(=O)C(N)CC(=O)O
106	asp_15	1.17	CCCCCCC(C)NC(=O)C(N)CC(=O)O
107	asp_5	1.19	CC(COc1ccccc1)NC(=O)C(N)CC(=O)O
108	asp_17	1.19	CC(C)(Cc1ccccc1)NC(=O)C(N)CC(=O)O
109	asp_186	1.2	COC(=O)C(C)NC(=O)C(N)CC(=O)O
110	asp_105	1.21	CCC(=O)OCC(NC(=O)C(N)CC(=O)O)C(C)O
111	asp_97	1.21	CCC(C)C(=O)OCC(CO)NC(=O)C(N)CC(=O)O
112	asp_109	1.22	CC(C)C(COC(=O)C1CC1)NC(=O)C(N)CC(=O)O
113	asp_139	1.22	NC(CC(=O)O)C(=O)NCCC(=O)OC1CCCCC1
114	asp_90	1.23	CC(=O)OCC(CO)NC(=O)C(N)CC(=O)O
115	asp_157	1.3	COC(=O)C(CC(=O)OC(C)(C)C)NC(=O)C(N)CC(=O)O
116	asp_96	1.3	CC(C)CC(=O)OCC(CO)NC(=O)C(N)CC(=O)O
117	acesulfame_potassium_CH3_H	1.3	CC1=COS(=O)(=O)NC1=O
118	acesulfame_potassium_CH3CH2_H	1.3	CCC1=COS(=O)(=O)NC1=O
119	6p-Cl-sucrose	1.3	OCC1OC(O[C@]2(CO)OC(CCl)C(O)C2O)C(O)C(O)C1O
120	1p-Cl-sucrose	1.3	OCC1OC(O[C@]2(CCl)OC(CO)C(O)C2O)C(O)C(O)C1O
121	asp_171_178	1.32	CCCCOC(=O)C(NC(=O)C(N)CC(=O)O)C(C)O
122	asp_73	1.36	CC(C)CC(=O)OCCNC(=O)C(N)CC(=O)O
123	asp_173_180	1.375	CC(O)C(NC(=O)C(N)CC(=O)O)C(=O)OC1CCCCC1
124	asp_101	1.38	CCC(COC(=O)C(C)C)NC(=O)C(N)CC(=O)O
125	asp_102	1.38	CCC(COC(=O)C1CC1)NC(=O)C(N)CC(=O)O
126	asp_103	1.4	CCC(COC(=O)C1CCC1)NC(=O)C(N)CC(=O)O
127	6-1p-6p-3Cl-sucrose	1.4	OC1C(CCl)OC(O[C@]2(CCl)OC(CCl)C(O)C2O)C(O)C1O
128	asp_124	1.43	CCCC(=O)OCC(NC(=O)C(N)CC(=O)O)C(=O)OC
129	asp_194	1.43	CCCC(NC(=O)C(N)CC(=O)O)C(=O)OC(C)C
130	1p-4p-2Cl-sucrose	1.48	OCC1OC(O[C@]2(CCl)OC(CO)C(Cl)C2O)C(O)C(O)C1O
131	acesulfame_potassium_CH3CH2CH2_CH3	1.48	CCCC1=C(C)OS(=O)(=O)NC1=O
132	asp_100	1.48	CCC(=O)OCC(CC)NC(=O)C(N)CC(=O)O
133	asp_93	1.48	CC(C)C(=O)OCC(CO)NC(=O)C(N)CC(=O)O
134	cyclamate	1.48	O=S(=O)(O)NC1CCCCC1
135	asp_160	1.49	COC(=O)C(CO)NC(=O)C(N)CC(=O)O
136	asp_21	1.49	CCCCC(NC(=O)C(N)CC(=O)O)C(=O)OC
137	asp_10_12	1.495	CCCCCC(C)NC(=O)C(N)CC(=O)O
138	asp_6	1.5	CC(Cc1ccc(F)cc1)NC(=O)C(N)CC(=O)O
139	asp_123	1.53	CCC(=O)OCC(NC(=O)C(N)CC(=O)O)C(=O)OC
140	asp_87	1.53	CCC(CC)C(=O)OCC(C)NC(=O)C(N)CC(=O)O
141	selligueain_A	1.54	Oc1ccc(C2Oc3c(c(O)cc(O)c3C3c4c(O)cc5c(c4OC(c4ccc(O)cc4)C3O)[C@@H]3c4c(O)cc(O)cc4O[C@@](c4ccc(O)cc4)(O5)[C@H]3O)CC2O)cc1
142	tryptophan	1.54	NC(Cc1c[nH]c2ccccc12)C(=O)O
143	asp_185	1.56	CCCOC(=O)C(CCC)NC(=O)C(N)CC(=O)O
144	asp_3	1.56	CC(Cc1ccccc1)NC(=O)C(N)CC(=O)O
145	asp_8	1.57	CC(CC1CCCCC1)NC(=O)C(N)CC(=O)O
146	asp_77	1.58	CCCC(=O)OCC(C)NC(=O)C(N)CC(=O)O
147	asp_18	1.58	CCCCCC(C)C(C)NC(=O)C(N)CC(=O)O
148	asp_106	1.58	CC(=O)OCC(NC(=O)C(N)CC(=O)O)C(C)C
149	4-1p-6p-3F-sucrose	1.6	OCC1OC(O[C@]2(CF)OC(CF)C(O)C2O)C(O)C(O)C1F
150	asp_107	1.6	CCC(=O)OCC(NC(=O)C(N)CC(=O)O)C(C)C
151	asp_60	1.6	CCSCC(NC(=O)C(N)CC(=O)O)C(=O)OC
152	asp_9	1.6	CCCCC(C)NC(=O)C(N)CC(=O)O
153	prunin_DHC	1.6	O=C(CCc1ccc(O)cc1)c1c(O)cc(OC2OC(CO)C(O)C(O)C2O)cc1O
154	asp_74	1.61	CC(=O)OCC(C)NC(=O)C(N)CC(=O)O
155	asp_125	1.65	COC(=O)C(COC(=O)C(C)C)NC(=O)C(N)CC(=O)O
156	asp_85	1.68	CC(COC(=O)C1CC1C)NC(=O)C(N)CC(=O)O
157	trans-cinnamaldehyde	1.7	O=C/C=C/c1ccccc1
158	isovanillic_26	1.7	COc1cc2c(cc1O)C1CC[C@]3(C)CCCC3C1CC2
159	asp_89	1.7	CC(COC(=O)C1CCCC1)NC(=O)C(N)CC(=O)O
160	abrusoside_C	1.7	CC1=CC[C@H](C(C)[C@H]2CC[C@@]3(C)[C@H]4CC[C@H]5[C@@](C)(C(=O)O)C(O[C@H]6OC(CO)C(O)C(O)C6O[C@H]6OC(CO)C(O)C(O)C6O)CC[C@@]56C[C@]46CC[C@@]23C)OC1=O
161	isovanillic_17	1.7	COc1ccc(C2CS(=O)(=O)c3ccccc3O2)cc1O
162	asp_95	1.71	NC(CC(=O)O)C(=O)NC(CO)COC(=O)C1CCC1
163	asp_166	1.72	NC(CC(=O)O)C(=O)NC(CO)C(=O)OC1CCCCC1
164	gaudichaudioside_A	1.74	C/C(=C\CO)CCC1=C(C=O)CC(OC2OCC(O)C(O)C2O)C2[C@@](C)(CO)CCC[C@@]12C
165	asp_164	1.75	CCCCOC(=O)C(CO)NC(=O)C(N)CC(=O)O
166	asp_187	1.75	CCOC(=O)C(C)NC(=O)C(N)CC(=O)O
167	pterocaryoside_A	1.8	C=C(C)C1CC[C@]2(C)[C@H](CC(O[C@@H]3OC(C)C(O)C(O)C3O)[C@H]3[C@H]([C@](C)(O)C/C=C/C(C)(C)O)CC[C@]32C)[C@]1(C)CCC(=O)O
168	asp_126	1.81	COC(=O)C(COC(=O)C(C)(C)C)NC(=O)C(N)CC(=O)O
169	asp_76	1.85	C=CC(=O)OCC(C)NC(=O)C(N)CC(=O)O
170	asp_181	1.86	CCCOC(=O)C(CC)NC(=O)C(N)CC(=O)O
171	asp_75	1.86	CCC(=O)OCC(C)NC(=O)C(N)CC(=O)O
172	abrusoside_D	1.88	CC1=CC[C@H](C(C)[C@H]2CC[C@@]3(C)[C@H]4CC[C@H]5[C@@](C)(C(=O)O)C(O[C@H]6OC(C(=O)O)C(O)C(O)C6O[C@H]6OC(CO)C(O)C(O)C6O)CC[C@@]56C[C@]46CC[C@@]23C)OC1=O
173	pterocaryoside_B	1.88	C=C(C)C1CC[C@]2(C)[C@@H](CC(O[C@@H]3OCC(O)C(O)C3O)[C@H]3[C@@H]([C@@](C)(O)C/C=C/C(C)(C)O)CC[C@@]32C)[C@]1(C)CCC(=O)O
174	1p-6p-2Cl-sucrose	1.89	OCC1OC(O[C@]2(CCl)OC(CCl)C(O)C2O)C(O)C(O)C1O
175	taxifolin_3-acetate	1.9	CC(=O)OC1C(=O)c2c(O)cc(O)cc2OC1c1ccc(O)c(O)c1
176	asp_23	1.9	CCCCCC(NC(=O)C(N)CC(=O)O)C(=O)OC
177	isovanillic_21	1.9	COc1ccc(CCC(=O)c2cccc(C(=O)O)c2)cc1O
178	asp_161	1.92	CCOC(=O)C(CO)NC(=O)C(N)CC(=O)O
179	mogroside_II	1.92	CC(CCC(OC1OC(CO)C(O)C(O)C1O)C(C)(C)O)[C@H]1CC[C@@]2(C)[C@@H]3CC=C4[C@H](CCC(O[C@H]5OC(CO)C(O)C(O)C5O)C4(C)C)[C@]3(C)C(O)C[C@@]12C
180	Periandrin_I	1.93	CC1(C)C(O[C@@H]2OC(C(=O)O)C(O)C(O)C2O[C@@H]2OC(C(=O)O)C(O)C(O)C2O)CC[C@@]2(C=O)[C@H]1CC[C@@]1(C)[C@@H]2CC[C@@H]2C3=C[C@@](C)(C(=O)O)CC[C@@]3(C)CC[C@@]21C
181	dulcoside_A	1.93	C=C1C[C@@]23CCC4[C@@](C)(CCC[C@@]4(C)C(=O)OC4OC(CO)C(O)C(O)C4O)C2CC[C@@]1(OC1OC(CO)C(O)C(O)C1OC1OC(C)C(O)C(O)C1O)C3
182	rebaudioside_C	1.93	C=C1C[C@@]23CC[C@H]4[C@@](C)(CCC[C@@]4(C)C(=O)O[C@@H]4O[C@H](CO)[C@@H](O)[C@H](O)[C@H]4O)[C@@H]2CC[C@]1(O[C@@H]1O[C@H](CO)[C@@H](O)[C@H](O[C@@H]2O[C@H](CO)[C@@H](O)[C@H](O)[C@H]2O)[C@H]1O[C@@H]1O[C@@H](C)[C@H](O)[C@@H](O)[C@H]1O)C3
183	asp_189	1.95	CC(C)OC(=O)C(C)NC(=O)C(N)CC(=O)O
184	asp_163	1.96	CC(C)OC(=O)C(CO)NC(=O)C(N)CC(=O)O
185	asp_92	1.96	NC(CC(=O)O)C(=O)NC(CO)COC(=O)C1CC1
186	glycyrrhizin	1.96	CC1(C)C(O[C@@H]2OC(C(=O)O)C(O)C(O)C2O[C@@H]2OC(C(=O)O)C(O)C(O)C2O)CC[C@@]2(C)[C@H]1CC[C@@]1(C)[C@@H]2C(=O)C=C2[C@@H]3C[C@@](C)(C(=O)O)CC[C@@]3(C)CC[C@@]21C
187	asp_78	1.98	CC(COC(=O)C(C)C)NC(=O)C(N)CC(=O)O
188	asp_91	1.99	CCC(=O)OCC(CO)NC(=O)C(N)CC(=O)O
189	asp_79	1.99	C=C(C)C(=O)OCC(C)NC(=O)C(N)CC(=O)O
190	neoeriocitrin_DHC	2	CC1O[C@H](OC2C(Oc3cc(O)c(C(=O)CCc4ccc(O)c(O)c4)c(O)c3)OC(CO)C(O)C2O)C(O)C(O)C1O
191	naringin_DHC	2	CC1OC(OC2C(Oc3cc(O)c(C(=O)CCc4ccc(O)cc4)c(O)c3)OC(CO)C(O)C2O)C(O)C(O)C1O
192	phyllodulcin_6	2	COc1ccc(C2OC(=O)c3ccccc3O2)cc1O
193	isovanillic_25	2	COc1ccc2c(c1)O[C@]1(O)COc3ccccc3C21
194	phyllodulcin_2	2	COc1ccc(C2Cc3ccccc3C(=O)O2)cc1O
195	isovanillic_16	2	Oc1cccc(C2OCc3ccccc3S2)c1
196	Periandrin_III	2	CC1(C)C(OC2OC(C(=O)O)C(O)C(O)C2OC2OC(C(=O)O)C(O)C(O)C2O)CC[C@@]2(CO)C1CC[C@]1(C)C2CCC2C3=C[C@](C)(C(=O)O)CC[C@]3(C)CC[C@@]21C
197	asp_66	2	COC(=O)CCC(NC(=O)C(N)CC(=O)O)C(=O)OC
198	abrusoside_B	2	COC(=O)C1O[C@H](OC2CC[C@]34C[C@@]35CC[C@@]3(C)[C@@H](C(C)[C@H]6CC=C(C)C(=O)O6)CC[C@@]3(C)[C@H]5CC[C@H]4[C@@]2(C)C(=O)O)C(O[C@H]2OC(CO)C(O)C(O)C2O)C(O)C1O
199	Periandrin_IV	2	CC1(C)C(OC2OC(C(=O)O)C(O)C(O)C2OC2OC(C(=O)O)C(O)C(O)C2O)CC[C@@]2(CO)C1CC[C@]1(C)C2CC=C2C3C[C@](C)(C(=O)O)CC[C@]3(C)CC[C@@]21C
200	Periandrin_II	2	CC1(C)C(O[C@@H]2OC(C(=O)O)C(O)C(O)C2O[C@@H]2OC(C(=O)O)C(O)C(O)C2O)CC[C@@]2(C=O)[C@H]1CC[C@@]1(C)[C@@H]2CC=C2[C@@H]3C[C@@](C)(C(=O)O)CC[C@@]3(C)CC[C@@]21C
201	1p-4p-6p-3Cl-sucrose	2	OCC1OC(O[C@]2(CCl)OC(CCl)C(Cl)C2O)C(O)C(O)C1O
202	hesperinin_glucoside_DHC	2	COc1ccc(CCC(=O)c2c(O)cc(OC3OC(CO)C(O)C(O)C3O)cc2O)cc1O
203	asp_197	2.03	COC(=O)C(NC(=O)C(N)CC(=O)O)C(=O)OC(C)(C)C
204	rebaudioside_F	2.05	C=C1C[C@]23CC[C@H]4[C](C(=O)OC5OC(CO)C(O)C(O)C5O)CCC[C@@]4(C)[C@@H]2CC[C@@]1(O[C@H]1OC(CO)C(O)C(O[C@H]2OC(CO)C(O)C(O)C2O)C1O[C@H]1OCC(O)C(O)C1O)C3
205	steviolbioside	2.05	C=C1C[C@]23CC[C@@H]4[C@@](C)(CCC[C@@]4(C)C(=O)O)[C@@H]2CC[C@@]1(O[C@H]1OC(CO)C(O)C(O)C1O[C@@H]1OC(CO)C(O)C(O)C1O)C3
206	rubusoside	2.06	C=C1C[C@@]23CC[C@H]4[C@@](C)(C(=O)OC5OC(CO)C(O)C(O)C5O)CCC[C@@]4(C)[C@@H]2CC[C@@]1(O[C@@H]1OC(CO)C(O)C(O)C1O)C3
207	asp_24	2.07	CCCCCCC(NC(=O)C(N)CC(=O)O)C(=O)OC
208	isovanillic_24	2.08	Oc1cc2c(cc1O)C1c3ccc(O)c(O)c3OC[C@@]1(O)O2
209	hematoxylin	2.08	Oc1cc2c(cc1O)[C@@H]1c3ccc(O)c(O)c3OC[C@@]1(O)C2
210	asp_83	2.08	CC(C)CC(=O)OCC(C)NC(=O)C(N)CC(=O)O
211	4-1p-2Cl-sucrose	2.08	OCC1O[C@@](CCl)(OC2OC(CO)C(Cl)C(O)C2O)C(O)C1O
212	4-1p-6p-3I-sucrose	2.08	OCC1OC(O[C@]2(CI)OC(CI)C(O)C2O)C(O)C(O)C1I
213	asp_82	2.08	CCC(C)C(=O)OCC(C)NC(=O)C(N)CC(=O)O
214	asp_188	2.1	CCCOC(=O)C(C)NC(=O)C(N)CC(=O)O
215	acesulfame_potassium_CH3_CH3	2.11	CC1=C(C)C(=O)NS(=O)(=O)O1
216	asp_19	2.11	COC(=O)C(Cc1ccccc1)NC(=O)C(N)CC(=O)O
217	asp_22	2.11	COC(=O)C(CCC(C)C)NC(=O)C(N)CC(=O)O
218	asp_61	2.11	CCCSCC(NC(=O)C(N)CC(=O)O)C(=O)OC
219	asp_88	2.13	CC(COC(=O)C1CCC1C)NC(=O)C(N)CC(=O)O
220	asp_192	2.15	CCC(NC(=O)C(N)CC(=O)O)C(=O)OC(C)C
221	asp_193	2.15	CC(C)OC(=O)C(NC(=O)C(N)CC(=O)O)C(C)C
222	asp_64	2.15	COC(=O)C(COC(C)(C)C)NC(=O)C(N)CC(=O)O
223	asp_65	2.15	COC(=O)C(Cc1ccc(O)cc1)NC(=O)C(N)CC(=O)O
224	phyllodulcin_5	2.18	CCOc1ccc(C2CC(=O)c3c(O)cccc3O2)cc1O
225	isovanillic_18	2.18	COc1ccc(C(O)Oc2ccccc2)cc1O
226	glycyrrhizinate_3	2.18	CC1(C)[C@@H](O[C@H]2O[C@H](C(=O)O)[C@@H](O)[C@H](O)[C@H]2O[C@@H]2O[C@H](C(=O)O)[C@@H](O)[C@H](O)[C@H]2O)CC[C@@]2(C)[C@H]1CC[C@]1(C)[C@@H]2C(=O)C=C2[C@@H]3C[C@@](C)(C(=O)O)CC[C@]3(C)CC[C@]21C
227	acesulfame_potassium_H_CH3CH2	2.18	CCC1=CC(=O)NS(=O)(=O)O1
228	asp_80	2.18	CC(COC(=O)C1CC1)NC(=O)C(N)CC(=O)O
229	acesulfame_potassium_H_CH3	2.19	CC1=CC(=O)NS(=O)(=O)O1
230	4-4p-6p-3Cl-sucrose	2.2	OCC1OC(O[C@]2(CO)OC(CCl)C(Cl)C2O)C(O)C(O)C1Cl
231	asp_165	2.21	CC(C)COC(=O)C(CO)NC(=O)C(N)CC(=O)O
232	asp_62	2.23	COC(=O)C(CSC(C)C)NC(=O)C(N)CC(=O)O
233	asp_86	2.24	CC(COC(=O)C1CCC1)NC(=O)C(N)CC(=O)O
234	aspartame	2.25	COC(=O)[C@H](Cc1ccccc1)NC(=O)[C@@H](N)CC(=O)O
235	stevioside	2.27	C=C1C[C@@]23CC[C@H]4[C@@](C)(C(=O)OC5OC(CO)C(O)C(O)C5O)CCC[C@@]4(C)[C@H]2CC[C@@]1(O[C@@H]1OC(CO)C(O)C(O)C1O[C@H]1OC(CO)C(O)C(O)C1O)C3
236	asp_84	2.28	CC(COC(=O)C(C)(C)C)NC(=O)C(N)CC(=O)O
237	isovanillic_22	2.3	COc1ccc(C2Sc3ccccc3S2)cc1O
238	isovanillic_15	2.3	Oc1ccc(C2OCc3ccccc3S2)cc1O
239	isovanillic_10	2.3	COc1ccc(C2CCc3ccccc3S2)cc1O
240	glycyrrhizinate_2	2.3	CC1(C)[C@@H](O[C@H]2O[C@H](C(=O)O)[C@@H](O)[C@H](O)[C@H]2O[C@@H]2C[C@H](C(=O)O)[C@@H](O)[C@H](O)[C@H]2O)CC[C@@]2(C)[C@H]1CC[C@]1(C)[C@@H]2C(=O)C=C2[C@@H]3C[C@@](C)(C(=O)O)CC[C@]3(C)CC[C@]21C
241	dulcin	2.3	CCOc1ccc(NC(N)=O)cc1
242	isovanillic_1	2.3	COc1ccc(C2COc3ccccc3C2)cc1O
243	cyclocarioside_A	2.3	CC(=O)OCC1OC(OC2CC[C@@]3(C)C(CC[C@]4(C)C3CC(OC3OC(C)C(O)C(O)C3O)C3C([C@@]5(C)CCC(C(C)(C)O)O5)CC[C@@]34C)C2(C)C)C(O)C1O
244	asp_20	2.3	COC(=O)C(CC1CCCCC1)NC(=O)C(N)CC(=O)O
245	4-6-1p-6p-4Cl-sucrose	2.3	OC1C(O[C@]2(CCl)OC(CCl)C(O)C2O)OC(CCl)C(Cl)C1O
246	asp_211	2.32	CCOC(=O)C(NC(=O)C(N)CC(=O)O)C(=O)OC(C)(C)C
247	4-1p-4p-3Cl-sucrose	2.34	OCC1OC(O[C@]2(CCl)OC(CO)C(Cl)C2O)C(O)C(O)C1Cl
248	rebaudioside_E	2.35	C=C1C[C@@]23CCC4[C@@](C)(C(=O)OC5OC(CO)C(O)C(O)C5OC5OC(CO)C(O)C(O)C5O)CCC[C@@]4(C)C2CC[C@]1(OC1OC(CO)C(O)C(O)C1OC1OC(CO)C(O)C(O)C1O)C3
249	liquiritin	2.4	O=C1CC(c2ccc(OC3OC(CO)C(O)C(O)C3O)cc2)Oc2cc(O)ccc21
250	acesulfame_potassium_CH3CH2_CH3	2.4	CCC1=C(C)OS(=O)(=O)NC1=O
251	isovanillic_7	2.4	COc1ccc(C2CSc3ccccc3O2)cc1O
252	phyllodulcin_11	2.4	COc1ccc(NCc2ccccc2)cc1O
253	asp_212	2.44	CCOC(=O)C(NC(=O)C(N)CC(=O)O)C(=O)OC1CCCC1
254	rebaudioside_A	2.47	C=C1C[C@@]23CC[C@H]4[C@@](C)(CCC[C@@]4(C)C(=O)O[C@@H]4O[C@H](CO)[C@@H](O)[C@H](O)[C@H]4O)[C@@H]2CC[C@]1(O[C@@H]1O[C@H](CO)[C@@H](O)[C@H](O[C@@H]2O[C@H](CO)[C@@H](O)[C@H](O)[C@H]2O)[C@H]1O[C@@H]1O[C@H](CO)[C@@H](O)[C@H](O)[C@H]1O)C3
255	isovanillic_23	2.48	COc1ccc(C2Oc3ccccc3S2)cc1O
256	phyllodulcin_7	2.48	COc1ccc(C2OC(=O)c3ccccc3S2)cc1O
257	phyllodulcin_8	2.48	COc1ccc(CCc2ccccc2)cc1O
258	mogroside_IV	2.49	CC(CC[C@@H](O[C@@H]1O[C@H](CO)[C@@H](O)[C@H](O)[C@H]1O[C@H]1O[C@@H](CO)[C@H](O)[C@@H](O)[C@@H]1O)C(C)(C)O)[C@H]1CC[C@@]2(C)[C@H]3CC=C4[C@H](CC[C@H](O[C@@H]5O[C@H](CO[C@@H]6O[C@H](CO)[C@@H](O)[C@H](O)[C@H]6O)[C@@H](O)[C@H](O)[C@H]5O)C4(C)C)[C@]3(C)[C@H](O)C[C@]12C
259	rebaudioside_B	2.51	C=C1C[C@]23CC[C@@H]4[C@@](C)(C(=O)O)CCC[C@@]4(C)[C@H]2CC[C@]1(O[C@@H]1OC(CO)C(O)C(O[C@H]2OC(CO)C(O)C(O)C2O)C1O[C@H]1OC(CO)C(O)C(O)C1O)C3
260	rebaudioside_D	2.51	C=C1C[C@@]23CC[C@H]4[C@@](C)(CCC[C@@]4(C)C(=O)O[C@@H]4O[C@H](CO)[C@@H](O)[C@H](O)[C@H]4O[C@@H]4O[C@H](CO)[C@@H](O)[C@H](O)[C@H]4O)[C@@H]2CC[C@]1(O[C@@H]1O[C@H](CO)[C@@H](O)[C@H](O[C@@H]2O[C@H](CO)[C@@H](O)[C@H](O)[C@H]2O)[C@H]1O[C@@H]1O[C@H](CO)[C@@H](O)[C@H](O)[C@H]1O)C3
261	mogroside_V	2.53	C[C@H](CC[C@@H](O[C@@H]1O[C@H](CO[C@@H]2O[C@H](CO)[C@@H](O)[C@H](O)[C@H]2O)[C@@H](O)[C@H](O)[C@H]1O[C@@H]1O[C@H](CO)[C@@H](O)[C@H](O)[C@H]1O)C(C)(C)O)[C@H]1CC[C@@]2(C)[C@@H]3CC=C4[C@@H](CC[C@H](O[C@@H]5O[C@H](CO[C@@H]6O[C@H](CO)[C@@H](O)[C@H](O)[C@H]6O)[C@@H](O)[C@H](O)[C@H]5O)C4(C)C)[C@]3(C)[C@H](O)C[C@]12C
262	suosan	2.54	O=C(O)CCNC(=O)Nc1ccc([N+](=O)[O-])cc1
263	isovanillic_3	2.54	COc1ccc(C2CCc3ccccc3O2)cc1O
264	phyllodulcin_4	2.54	COc1ccc(C2CC(=O)c3c(O)cccc3O2)cc1O
265	isovanillic_2	2.54	COc1ccc(C2Cc3ccccc3CO2)cc1O
266	saccharin	2.57	O=C1NS(=O)(=O)c2ccccc21
267	isovanillic_12	2.65	COc1ccc(C2CSc3ccccc3S2)cc1O
268	isovanillic_4	2.65	COc1ccc(C2COc3ccccc3O2)cc1O
269	osladin	2.65	CC1CCC(C(C)C2CCC3C4CC(=O)C5CC(OC6OC(CO)C(O)C(O)C6OC6OC(C)C(O)C(O)C6O)CC[C@]5(C)C4CC[C@@]23C)OC1OC1OC(C)C(O)C(O)C1O
270	asp_213	2.68	CCOC(=O)C(NC(=O)C(N)CC(=O)O)C(=O)OC1CCCCC1
271	baiyunoside	2.7	CC1=C(CCc2ccoc2)[C@]2(C)CCC(O[C@@H]3OC(CO)C(O)C(O)C3O[C@@H]3OCC(O)C(O)C3O)C(C)(C)[C@H]2CC1
272	isovanillic_13	2.7	COc1ccc(C2Oc3cc(O)cc(O)c3C(=O)C2OC(C)=O)cc1O
273	isovanillic_19	2.7	COc1ccc(C2CSc3cc(O)ccc3O2)cc1O
274	isovanillic_6	2.7	COc1ccc(C2Oc3ccccc3CS2)cc1O
275	siamenoside_I	2.75	C[C@H](CC[C@@H](O[C@@H]1O[C@H](CO[C@@H]2O[C@H](CO)[C@@H](O)[C@H](O)[C@H]2O)[C@@H](O)[C@H](O)[C@H]1O[C@@H]1O[C@H](CO)[C@@H](O)[C@H](O)[C@H]1O)C(C)(C)O)[C@H]1CC[C@@]2(C)[C@H]3CC=C4[C@@H](CC[C@H](O[C@@H]5O[C@H](CO)[C@@H](O)[C@H](O)[C@H]5O)C4(C)C)[C@]3(C)[C@H](O)C[C@]12C
276	asp_207	2.76	COC(=O)C(NC(=O)C(N)CC(=O)O)C(=O)OC1CC(C)CC(C)(C)C1
277	sucralose	2.78	OC[C@H]1O[C@H](O[C@]2(CCl)O[C@H](CCl)[C@@H](O)[C@@H]2O)[C@H](O)[C@@H](O)[C@H]1Cl
278	albiziasaponin_B	2.78	CC1(C)CC2C3=CCC4[C@@]5(C)CCC(OC6OC(COC7OCC(O)C(O)C7O)C(O)C(O)C6OC6OC(CO)C(O)C(O)C6O)C(C)(C)C5CC[C@@]4(C)[C@@]3(C)CC(O)[C@]23CC1OC3=O
279	4-F-1p-4p-6p-3Cl-sucrose	2.78	OCC1OC(O[C@]2(CCl)OC(CCl)C(Cl)C2O)C(O)C(O)C1F
280	polypodoside_A	2.78	CC1CC[C@H](C(C)[C@H]2CC[C@@H]3C4=CC(=O)[C@H]5CC(O[C@H]6OC(CO)C(O)C(O)C6O[C@H]6OC(C)C(O)C(O)C6O)CC[C@]5(C)[C@@H]4CC[C@]32C)OC1O[C@H]1OC(C)C(O)C(O)C1O
281	4-1p-6p-3Cl-sucrose	2.8	OCC1OC(O[C@]2(CCl)OC(CCl)C(O)C2O)C(O)C(O)C1Cl
282	isovanillic_20	2.82	COc1ccc(CCC(=O)c2c(O)cc(O)cc2O)cc1O
283	phyllodulcin_1	2.85	COc1ccc(C2Cc3cccc(O)c3C(=O)O2)cc1O
284	4-1p-6p-3Br-sucrose	2.9	OCC1OC(O[C@]2(CBr)OC(CBr)C(O)C2O)C(O)C(O)C1Br
285	asp_200	2.92	COC(=O)C(NC(=O)C(N)CC(=O)O)C(=O)OC1CCCC1
286	asp_63	2.95	COC(=O)C(CSC(C)(C)C)NC(=O)C(N)CC(=O)O
287	4p-F-4-1p-6p-3Cl-sucrose	3	OCC1OC(O[C@]2(CCl)OC(CCl)C(F)C2O)C(O)C(O)C1Cl
288	4-F-1p-4p-6p-3Br-sucrose	3	OCC1OC(O[C@]2(CBr)OC(CBr)C(Br)C2O)C(O)C(O)C1F
289	6-chloro-tryptophan	3	NC(Cc1c[nH]c2cccc(Cl)c12)C(=O)O
290	homoeohesperidin_DHC	3	CCOc1ccc(CCC(=O)c2c(O)cc(OC3OC(CO)C(O)C(O)C3O[C@H]3OC(C)C(O)C(O)C3O)cc2O)cc1O
291	telosmoside_A15	3	CC[C@@H](C)C(=O)O[C@@H](C)[C@]1(O)CC[C@]2(O)[C@@H]3CC[C@H]4C[C@@H](O[C@@H]5C[C@H](O)[C@H](O[C@H]6C[C@H](OC)[C@H](O[C@H]7C[C@@H](OC)[C@H](O[C@H]8C[C@@H](OC)[C@H](O[C@@H]9O[C@H](C)[C@@H](O[C@@H]%10O[C@H](CO)[C@@H](O)[C@H](O)[C@H]%10O)[C@H](OC)[C@H]9O)[C@@H](C)O8)[C@@H](C)O7)[C@@H](C)O6)[C@@H](C)O5)CC[C@]4(C)[C@H]3C[C@@H](OC(C)=O)[C@]12C
292	asp_204	3.02	COC(=O)C(NC(=O)C(N)CC(=O)O)C(=O)OC1CCCC(C)C1
293	neohesperidin_DHC	3.04	COc1ccc(CCC(=O)c2c(O)cc(OC3OC(CO)C(O)C(O)C3O[C@H]3OC(C)C(O)C(O)C3O)cc2O)cc1O
294	asp_214	3.09	CCOC(=O)C(NC(=O)C(N)CC(=O)O)C(=O)OC1CCCCC1C
295	monatine	3.11	N[C@@H](C[C@@](O)(CC1=NCc2ccccc21)C(=O)O)C(=O)O
296	hernandulcin	3.13	CC(C)=CCC[C@](C)(O)[C@@H]1CCC(C)=CC1=O
297	asp_201	3.14	COC(=O)C(NC(=O)C(N)CC(=O)O)C(=O)OC1CCCCC1
298	4beta_10alpha-dimethyl-1_2_3_4_5_10-hexahydrofluorene-4alpha_6alpha-dicarboxylic_acid	3.19	C[C@]1(C(=O)O)CCC[C@@]2(C)c3ccccc3[C@@](O)(C(=O)O)[C@H]12
299	isomogroside_V	3.27	C[C@H](CCC(O[C@@H]1O[C@H](CO[C@@H]2O[C@H](CO)[C@@H](O)[C@H](O)[C@H]2O)[C@@H](O)[C@H](O)[C@H]1O[C@H]1O[C@@H](CO)[C@H](O)[C@@H](O)[C@@H]1O)C(C)(C)O)[C@H]1CC[C@@]2(C)[C@@H]3CC=C4[C@@H](CC[C@H](O[C@@H]5OC(CO[C@@H]6O[C@H](CO)[C@@H](O)[C@H](O)[C@H]6O)[C@@H](O)[C@H](O)[C@H]5O)C4(C)C)[C@]3(C)[C@H](O)C[C@]12C
300	perrilartine	3.3	C=C(C)C1CC=C(/C=N/O)CC1
301	4-O-n-propyl_glycosides_DHC	3.3	CCCOc1ccc(CCC(=O)c2c(O)cc(OC3OC(CO)C(O)C(O)C3O[C@H]3OC(C)C(O)C(O)C3O)cc2O)cc1O
302	isovanillic_9	3.3	COc1ccc(C2COc3ccccc3S2)cc1O
303	alitame	3.3	C[C@@H](NC(=O)[C@@H](N)CC(=O)O)C(=O)NC1C(C)(C)SC1(C)C
304	4-1p-4p-6p-4Cl-sucrose	3.32	OCC1OC(O[C@]2(CCl)OC(CCl)C(Cl)C2O)C(O)C(O)C1Cl
305	4p-Br-4-1p-6p-3Cl-sucrose	3.51	OCC1OC(O[C@]2(CCl)OC(CCl)C(Br)C2O)C(O)C(O)C1Cl
306	3-(aminocarbonyl)-2_4_6-tribromobenzenepropanoic_acid	3.6	NC(=O)c1c(Br)cc(Br)c(CCC(=O)O)c1Br
307	P4000	3.6	CCCOc1ccc([N+](=O)[O-])cc1N
308	4-1p-4p-6p-4Br-sucrose	3.88	OCC1OC(O[C@]2(CBr)OC(CBr)C(Br)C2O)C(O)C(O)C1Br
309	neotame	3.89	COC(=O)C(Cc1ccccc1)NC(=O)C(CC(=O)O)NCCC(C)(C)C
310	isovanillic_11	4	COc1ccc(C2SCc3ccccc3S2)cc1O
311	asp_215	4.05	CCOC(=O)C(NC(=O)C(N)CC(=O)O)C(=O)OC(=O)OC1CC2CC[C@]1(C)C2(C)C
312	superaspartame	4.15	COC(=O)C(Cc1ccccc1)NC(=O)C(CC(=O)O)NC(=O)Nc1ccc(C#N)cc1
313	carrelame	5.2	O=C(O)C/N=C(/Nc1cc(Cl)cc(Cl)c1)NC(c1ccccc1)c1ccccc1
314	bernardame	5.3	Cc1cccc(CN/C(=N\c2ccc(C#N)cc2)NCC(=O)O)c1
315	sucrononic_acid	5.3	N#Cc1ccc(/N=C(\NCC(=O)O)NC2CCCCCCCC2)cc1
316	lugduname	5.35	N#Cc1ccc(N/C(=N/Cc2cccc3c2OCO3)NCC(=O)O)cc1
